# Supplementary material for: Forward Genetics by Genome Sequencing Uncovers the Central Role of the Aspergillus niger goxB Locus in Hydrogen Peroxide Induced Glucose Oxidase Expression
Source: Front Microbiol. 2018 Sep 24;9:2269. doi: 10.3389/fmicb.2018.02269 (PMC6165874; doi:10.3389/fmicb.2018.02269)
Supplement: Supplementary file 3 [file Data_Sheet_3.XLSX]

## Sheet: bla.tsv
Locus_tag	md5sum	AA_len	Database	Accession	Description	Domain_start	Domain_end	Score
ATCC64974_10	d2b39774f75ea694c245a49d5a8f9034	336	Pfam	PF04116	Fatty acid hydroxylase superfamily	177	313	5.6E-26
ATCC64974_20	0a45e98c544eed4bb0fca6b1c22fd81d	650	Pfam	PF08637	ATP synthase regulation protein NCA2	366	646	2.4E-99
ATCC64974_30	1bec7190f428342c2fbc218c4435b6c5	206	SUPERFAMILY	SSF52540		6	180	2.92E-63
ATCC64974_30	1bec7190f428342c2fbc218c4435b6c5	206	TIGRFAM	TIGR00231	small_GTP: small GTP-binding protein domain	11	165	1.0E-29
ATCC64974_30	1bec7190f428342c2fbc218c4435b6c5	206	Pfam	PF00071	Ras family	12	172	3.1E-65
ATCC64974_40	85cb5c7d16418d30bdf111a21cd7a0fe	566	SUPERFAMILY	SSF52540		298	560	9.68E-66
ATCC64974_40	85cb5c7d16418d30bdf111a21cd7a0fe	566	Pfam	PF00004	ATPase family associated with various cellular activities (AAA)	59	182	1.5E-18
ATCC64974_40	85cb5c7d16418d30bdf111a21cd7a0fe	566	Pfam	PF00004	ATPase family associated with various cellular activities (AAA)	340	468	7.0E-42
ATCC64974_40	85cb5c7d16418d30bdf111a21cd7a0fe	566	SUPERFAMILY	SSF52540		17	248	1.46E-33
ATCC64974_50	1a04d3a10d832042e2000a4faf999bdf	307	SUPERFAMILY	SSF54928		95	209	4.84E-23
ATCC64974_50	1a04d3a10d832042e2000a4faf999bdf	307	Pfam	PF00076	RNA recognition motif. (a.k.a. RRM, RBD, or RNP domain)	106	172	2.2E-14
ATCC64974_60	4d6d8a9b5e65a40bcb9d35115874e0c9	2433	Pfam	PF02260	FATC domain	2402	2433	1.6E-14
ATCC64974_60	4d6d8a9b5e65a40bcb9d35115874e0c9	2433	SUPERFAMILY	SSF48452		1512	1559	1.59E-8
ATCC64974_60	4d6d8a9b5e65a40bcb9d35115874e0c9	2433	SUPERFAMILY	SSF48452		1821	1869	1.59E-8
ATCC64974_60	4d6d8a9b5e65a40bcb9d35115874e0c9	2433	Pfam	PF00454	Phosphatidylinositol 3- and 4-kinase	2124	2366	3.1E-54
ATCC64974_60	4d6d8a9b5e65a40bcb9d35115874e0c9	2433	Pfam	PF08064	UME (NUC010) domain	910	1011	2.2E-33
ATCC64974_60	4d6d8a9b5e65a40bcb9d35115874e0c9	2433	SUPERFAMILY	SSF56112		2060	2201	1.73E-87
ATCC64974_60	4d6d8a9b5e65a40bcb9d35115874e0c9	2433	SUPERFAMILY	SSF56112		2232	2429	1.73E-87
ATCC64974_60	4d6d8a9b5e65a40bcb9d35115874e0c9	2433	Pfam	PF02259	FAT domain	1573	1911	5.4E-47
ATCC64974_60	4d6d8a9b5e65a40bcb9d35115874e0c9	2433	SUPERFAMILY	SSF48371		1073	1164	4.22E-17
ATCC64974_60	4d6d8a9b5e65a40bcb9d35115874e0c9	2433	SUPERFAMILY	SSF48371		570	787	4.22E-17
ATCC64974_60	4d6d8a9b5e65a40bcb9d35115874e0c9	2433	SUPERFAMILY	SSF48371		817	1044	4.22E-17
ATCC64974_70	40c29d7f429152aaad4d3ee177da5563	190	SUPERFAMILY	SSF53927		14	161	1.67E-44
ATCC64974_70	40c29d7f429152aaad4d3ee177da5563	190	Pfam	PF00383	Cytidine and deoxycytidylate deaminase zinc-binding region	15	113	2.6E-25
ATCC64974_80	e28e1ac3d7253ceccdc17ac016103564	188	Pfam	PF12853	C-terminal of NADH-ubiquinone oxidoreductase 21 kDa subunit	111	182	8.2E-26
ATCC64974_80	e28e1ac3d7253ceccdc17ac016103564	188	Pfam	PF10785	NADH-ubiquinone oxidoreductase complex I, 21 kDa subunit	17	102	1.2E-30
ATCC64974_90	25809ef8d9fa98a183e770b1d25e3dee	271	Pfam	PF07962	Replication Fork Protection Component Swi3	64	147	7.2E-34
ATCC64974_100	fa77bbcb26f040f893764b71b75b258d	573	Pfam	PF00415	Regulator of chromosome condensation (RCC1) repeat	288	338	9.1E-10
ATCC64974_100	fa77bbcb26f040f893764b71b75b258d	573	Pfam	PF00415	Regulator of chromosome condensation (RCC1) repeat	207	285	1.5E-6
ATCC64974_100	fa77bbcb26f040f893764b71b75b258d	573	Pfam	PF00415	Regulator of chromosome condensation (RCC1) repeat	152	204	3.0E-6
ATCC64974_100	fa77bbcb26f040f893764b71b75b258d	573	Pfam	PF00415	Regulator of chromosome condensation (RCC1) repeat	395	449	2.9E-8
ATCC64974_100	fa77bbcb26f040f893764b71b75b258d	573	Pfam	PF00415	Regulator of chromosome condensation (RCC1) repeat	341	392	4.1E-10
ATCC64974_100	fa77bbcb26f040f893764b71b75b258d	573	SUPERFAMILY	SSF50985		257	566	9.94E-89
ATCC64974_100	fa77bbcb26f040f893764b71b75b258d	573	SUPERFAMILY	SSF50985		144	230	9.94E-89
ATCC64974_110	07c020eeb409dc5fe2e56441bc581345	651	SUPERFAMILY	SSF53597		397	634	3.14E-41
ATCC64974_110	07c020eeb409dc5fe2e56441bc581345	651	Pfam	PF01872	RibD C-terminal domain	399	631	1.9E-31
ATCC64974_120	eaab418e41ae135deb3bd58f15914db5	1026	Pfam	PF04097	Nup93/Nic96	355	1009	2.2E-216
ATCC64974_130	613138df11c546c26e79a680debac981	134	Pfam	PF14138	Cytochrome c oxidase assembly protein COX16	37	128	1.8E-31
ATCC64974_140	01ddaa741d8ed640b058189267e6ec38	718	SUPERFAMILY	SSF52799		410	706	5.8E-75
ATCC64974_140	01ddaa741d8ed640b058189267e6ec38	718	Pfam	PF00581	Rhodanese-like domain	159	277	2.7E-10
ATCC64974_140	01ddaa741d8ed640b058189267e6ec38	718	Pfam	PF00102	Protein-tyrosine phosphatase	423	703	2.9E-62
ATCC64974_140	01ddaa741d8ed640b058189267e6ec38	718	SUPERFAMILY	SSF52821		149	288	1.15E-24
ATCC64974_170	6cd86c6bbb863ba2e44b73766a0fb26d	612	SUPERFAMILY	SSF53067		333	596	4.61E-48
ATCC64974_170	6cd86c6bbb863ba2e44b73766a0fb26d	612	Pfam	PF00370	FGGY family of carbohydrate kinases, N-terminal domain	35	207	5.0E-20
ATCC64974_170	6cd86c6bbb863ba2e44b73766a0fb26d	612	Pfam	PF02782	FGGY family of carbohydrate kinases, C-terminal domain	334	544	1.0E-52
ATCC64974_170	6cd86c6bbb863ba2e44b73766a0fb26d	612	TIGRFAM	TIGR01315	5C_CHO_kinase: FGGY-family pentulose kinase	34	600	2.0E-246
ATCC64974_170	6cd86c6bbb863ba2e44b73766a0fb26d	612	SUPERFAMILY	SSF53067		34	305	1.59E-49
ATCC64974_180	d41e1dced76603214456293145d820ec	1132	Pfam	PF03733	Inner membrane component domain	265	317	1.9E-14
ATCC64974_180	d41e1dced76603214456293145d820ec	1132	Pfam	PF01699	Sodium/calcium exchanger protein	922	1071	1.6E-15
ATCC64974_180	d41e1dced76603214456293145d820ec	1132	Pfam	PF01699	Sodium/calcium exchanger protein	537	720	4.2E-7
ATCC64974_190	a72ce3d43f702957f3008ce2baf04887	389	Pfam	PF00004	ATPase family associated with various cellular activities (AAA)	169	301	3.2E-43
ATCC64974_190	a72ce3d43f702957f3008ce2baf04887	389	SUPERFAMILY	SSF52540		122	370	4.73E-72
ATCC64974_190	a72ce3d43f702957f3008ce2baf04887	389	TIGRFAM	TIGR01242	26Sp45: 26S proteasome subunit P45 family	15	373	7.6E-136
ATCC64974_210	c59139aa67c3353d2ee4e07b164e6c99	775	Pfam	PF03152	Ubiquitin fusion degradation protein UFD1	84	243	7.3E-24
ATCC64974_210	c59139aa67c3353d2ee4e07b164e6c99	775	Pfam	PF16558	Amino-terminal Zinc-binding domain of ubiquitin ligase E3A	638	669	1.5E-6
ATCC64974_230	20e8a379c8b1af0bdc84df69c5470ba0	514	Pfam	PF01103	Surface antigen	171	513	2.4E-43
ATCC64974_240	abfe0e66e3a41be544bf21289688abc2	275	Pfam	PF00179	Ubiquitin-conjugating enzyme	9	120	5.8E-20
ATCC64974_240	abfe0e66e3a41be544bf21289688abc2	275	SUPERFAMILY	SSF54495		6	145	9.42E-43
ATCC64974_250	1b2b6cfc705b5294e09552712b3ff10a	332	Pfam	PF01265	Cytochrome c/c1 heme lyase	1	316	1.3E-128
ATCC64974_260	adcfa78dcf3996e8cecda0ee2f9757f2	627	Pfam	PF03109	ABC1 family	235	316	6.6E-12
ATCC64974_260	adcfa78dcf3996e8cecda0ee2f9757f2	627	Pfam	PF03109	ABC1 family	169	196	9.7E-6
ATCC64974_260	adcfa78dcf3996e8cecda0ee2f9757f2	627	SUPERFAMILY	SSF56112		161	198	2.82E-14
ATCC64974_260	adcfa78dcf3996e8cecda0ee2f9757f2	627	SUPERFAMILY	SSF56112		234	246	2.82E-14
ATCC64974_260	adcfa78dcf3996e8cecda0ee2f9757f2	627	SUPERFAMILY	SSF56112		280	382	2.82E-14
ATCC64974_270	1aa6d696b789efbfe906ff22b74dfe1c	650	SUPERFAMILY	SSF48371		65	252	1.09E-25
ATCC64974_270	1aa6d696b789efbfe906ff22b74dfe1c	650	SUPERFAMILY	SSF48371		307	464	1.09E-25
ATCC64974_280	14002b2da7f7ce0980a3ca3e0b1a7e9c	132	Pfam	PF08285	Dolichol-phosphate mannosyltransferase subunit 3 (DPM3)	1	130	8.6E-29
ATCC64974_290	aaeac569e6364f6a0db71dfc98a53ff1	204	SUPERFAMILY	SSF53271		4	195	1.28E-17
ATCC64974_300	fcc3569d2498c7f58c3f0a9fd2404f78	479	Pfam	PF03595	Voltage-dependent anion channel	100	441	1.9E-76
ATCC64974_310	bcdc55d9a361fd26f88fc03d84690a9c	295	SUPERFAMILY	SSF51735		9	246	3.24E-51
ATCC64974_310	bcdc55d9a361fd26f88fc03d84690a9c	295	Pfam	PF00106	short chain dehydrogenase	9	193	1.9E-44
ATCC64974_320	cc586f21b20e5d6f74759e1a493d54f1	443	SUPERFAMILY	SSF56059		33	277	2.95E-78
ATCC64974_320	cc586f21b20e5d6f74759e1a493d54f1	443	TIGRFAM	TIGR01016	sucCoAbeta: succinate-CoA ligase, beta subunit	34	424	5.6E-137
ATCC64974_320	cc586f21b20e5d6f74759e1a493d54f1	443	SUPERFAMILY	SSF52210		281	423	2.09E-49
ATCC64974_320	cc586f21b20e5d6f74759e1a493d54f1	443	Pfam	PF08442	ATP-grasp domain	35	241	1.4E-77
ATCC64974_320	cc586f21b20e5d6f74759e1a493d54f1	443	Pfam	PF00549	CoA-ligase	301	420	6.6E-25
ATCC64974_340	e03580643efdf4dac6da66102b19dd14	577	SUPERFAMILY	SSF46785		109	210	4.54E-30
ATCC64974_340	e03580643efdf4dac6da66102b19dd14	577	Pfam	PF00447	HSF-type DNA-binding	111	210	3.5E-30
ATCC64974_350	e3248bb19147ea8c0e94131c5ccda82c	231	Pfam	PF11595	Protein of unknown function (DUF3245)	14	159	1.6E-56
ATCC64974_360	2cfef4a1376d9b39b57affd355564d01	256	Pfam	PF09791	Oxidoreductase-like protein, N-terminal	138	182	6.0E-24
ATCC64974_380	376c6ce459537853f45568d2b64f4fdf	225	Pfam	PF01294	Ribosomal protein L13e	8	201	1.7E-76
ATCC64974_400	683c52ed267f7e6cf25b832cf623f980	994	SUPERFAMILY	SSF52058		778	929	4.99E-20
ATCC64974_400	683c52ed267f7e6cf25b832cf623f980	994	SUPERFAMILY	SSF52058		458	714	1.46E-43
ATCC64974_400	683c52ed267f7e6cf25b832cf623f980	994	Pfam	PF13855	Leucine rich repeat	509	567	6.0E-8
ATCC64974_410	0889eb1e2adc8e58ea934342732bd27a	368	Pfam	PF13324	Grap2 and cyclin-D-interacting	47	302	5.5E-26
ATCC64974_420	edffa89ae113192cea2ac7f6d6244ee4	423	SUPERFAMILY	SSF53067		198	299	3.02E-46
ATCC64974_420	edffa89ae113192cea2ac7f6d6244ee4	423	SUPERFAMILY	SSF53067		334	421	3.02E-46
ATCC64974_420	edffa89ae113192cea2ac7f6d6244ee4	423	SUPERFAMILY	SSF53067		23	172	2.16E-26
ATCC64974_420	edffa89ae113192cea2ac7f6d6244ee4	423	Pfam	PF00022	Actin	22	422	2.3E-98
ATCC64974_430	61c5d39db739aefb500d5bdb90688812	356	SUPERFAMILY	SSF57850		83	120	1.3E-5
ATCC64974_430	61c5d39db739aefb500d5bdb90688812	356	Pfam	PF01485	IBR domain, a half RING-finger domain	163	210	3.1E-6
ATCC64974_440	b517d4f2966afd75d03f1f6780ffc734	319	Pfam	PF02737	3-hydroxyacyl-CoA dehydrogenase, NAD binding domain	35	217	8.2E-50
ATCC64974_440	b517d4f2966afd75d03f1f6780ffc734	319	SUPERFAMILY	SSF48179		222	319	8.08E-34
ATCC64974_440	b517d4f2966afd75d03f1f6780ffc734	319	SUPERFAMILY	SSF51735		31	222	7.3E-48
ATCC64974_440	b517d4f2966afd75d03f1f6780ffc734	319	Pfam	PF00725	3-hydroxyacyl-CoA dehydrogenase, C-terminal domain	223	319	9.1E-33
ATCC64974_450	634702aa1fd2824798b321f745aa72ad	1169	Pfam	PF04821	Timeless protein	41	309	1.6E-87
ATCC64974_450	634702aa1fd2824798b321f745aa72ad	1169	Pfam	PF05029	Timeless protein C terminal region	649	1030	5.4E-59
ATCC64974_480	0ea2de27603960a460be7b5acafa2147	478	Pfam	PF03849	Transcription factor Tfb2	11	382	2.7E-136
ATCC64974_480	0ea2de27603960a460be7b5acafa2147	478	TIGRFAM	TIGR00625	tfb2: transcription factor Tfb2	11	477	7.2E-147
ATCC64974_490	7a8e09b57dd0922973811537f4df489f	160	SUPERFAMILY	SSF54637		7	136	1.87E-20
ATCC64974_490	7a8e09b57dd0922973811537f4df489f	160	Pfam	PF03061	Thioesterase superfamily	53	128	7.9E-14
ATCC64974_500	553a0d373d19aa35b9d9cb10e28b4241	1418	Pfam	PF13087	AAA domain	1116	1307	5.8E-27
ATCC64974_500	553a0d373d19aa35b9d9cb10e28b4241	1418	Pfam	PF16399	Intron-binding protein aquarius N-terminus	24	804	0.0
ATCC64974_500	553a0d373d19aa35b9d9cb10e28b4241	1418	Pfam	PF13086	AAA domain	808	1105	6.9E-22
ATCC64974_500	553a0d373d19aa35b9d9cb10e28b4241	1418	SUPERFAMILY	SSF52540		802	919	3.55E-52
ATCC64974_500	553a0d373d19aa35b9d9cb10e28b4241	1418	SUPERFAMILY	SSF52540		1001	1304	3.55E-52
ATCC64974_510	2074704a6eff9fc4f7cf5746d9ce99d9	671	Pfam	PF11957	THO complex subunit 1 transcription elongation factor	93	620	7.4E-159
ATCC64974_520	87647ec94489cfdec5726ce013d21135	514	SUPERFAMILY	SSF46689		109	186	1.46E-18
ATCC64974_520	87647ec94489cfdec5726ce013d21135	514	Pfam	PF00046	Homeobox domain	129	185	2.3E-16
ATCC64974_540	8dd38b504f69784206166b0784298efc	937	SUPERFAMILY	SSF49348		681	810	2.46E-34
ATCC64974_540	8dd38b504f69784206166b0784298efc	937	SUPERFAMILY	SSF48371		4	577	1.76E-100
ATCC64974_540	8dd38b504f69784206166b0784298efc	937	Pfam	PF01602	Adaptin N terminal region	23	572	6.4E-127
ATCC64974_540	8dd38b504f69784206166b0784298efc	937	Pfam	PF02883	Adaptin C-terminal domain	700	805	3.0E-17
ATCC64974_540	8dd38b504f69784206166b0784298efc	937	Pfam	PF02296	Alpha adaptin AP2, C-terminal domain	811	921	5.3E-46
ATCC64974_540	8dd38b504f69784206166b0784298efc	937	SUPERFAMILY	SSF55711		811	926	6.28E-39
ATCC64974_550	d508311a39082b61cd60a40ede90a370	271	Pfam	PF01168	Alanine racemase, N-terminal domain	20	263	1.0E-23
ATCC64974_550	d508311a39082b61cd60a40ede90a370	271	TIGRFAM	TIGR00044	TIGR00044: pyridoxal phosphate enzyme, YggS family	18	262	1.4E-50
ATCC64974_550	d508311a39082b61cd60a40ede90a370	271	SUPERFAMILY	SSF51419		10	260	5.05E-61
ATCC64974_570	8a4093ff5c3fb2a23108b58e3f55a880	1102	SUPERFAMILY	SSF52768		184	608	6.71E-59
ATCC64974_570	8a4093ff5c3fb2a23108b58e3f55a880	1102	Pfam	PF00850	Histone deacetylase domain	243	601	1.1E-59
ATCC64974_580	a84d5e3394d5f9b830ee5e9354d62b3e	311	Pfam	PF01428	AN1-like Zinc finger	33	70	2.1E-13
ATCC64974_580	a84d5e3394d5f9b830ee5e9354d62b3e	311	Pfam	PF01428	AN1-like Zinc finger	100	139	3.7E-10
ATCC64974_580	a84d5e3394d5f9b830ee5e9354d62b3e	311	SUPERFAMILY	SSF118310		25	70	9.55E-14
ATCC64974_580	a84d5e3394d5f9b830ee5e9354d62b3e	311	SUPERFAMILY	SSF118310		85	141	4.97E-11
ATCC64974_590	5960853f24801790d096d1a76e095c93	356	SUPERFAMILY	SSF55831		20	356	5.63E-116
ATCC64974_590	5960853f24801790d096d1a76e095c93	356	TIGRFAM	TIGR03284	thym_sym: thymidylate synthase	38	356	1.1E-76
ATCC64974_590	5960853f24801790d096d1a76e095c93	356	Pfam	PF00303	Thymidylate synthase	38	356	1.7E-103
ATCC64974_600	8b43a74aebc7e2363adceafef9754c1a	413	SUPERFAMILY	SSF51713		17	387	2.09E-133
ATCC64974_600	8b43a74aebc7e2363adceafef9754c1a	413	TIGRFAM	TIGR00430	Q_tRNA_tgt: tRNA-guanine transglycosylase	22	388	2.3E-123
ATCC64974_600	8b43a74aebc7e2363adceafef9754c1a	413	Pfam	PF01702	Queuine tRNA-ribosyltransferase	145	385	3.5E-88
ATCC64974_600	8b43a74aebc7e2363adceafef9754c1a	413	TIGRFAM	TIGR00449	tgt_general: tRNA-guanine family transglycosylase	20	387	5.0E-119
ATCC64974_610	8d0720708b1601729044bbce66a3791b	478	SUPERFAMILY	SSF103473		34	460	5.89E-63
ATCC64974_610	8d0720708b1601729044bbce66a3791b	478	Pfam	PF07690	Major Facilitator Superfamily	55	424	2.0E-28
ATCC64974_620	734e005fabfb4355d27e71ed46ab7361	93	SUPERFAMILY	SSF54768		13	90	1.52E-7
ATCC64974_640	ba821ef5eb31d5c28b930646752bf81e	383	SUPERFAMILY	SSF82708		308	339	2.16E-10
ATCC64974_640	ba821ef5eb31d5c28b930646752bf81e	383	SUPERFAMILY	SSF82708		194	243	2.16E-10
ATCC64974_640	ba821ef5eb31d5c28b930646752bf81e	383	Pfam	PF13902	R3H-associated N-terminal domain	110	231	1.7E-20
ATCC64974_650	2eef0adc2ff59e6ea5d7184f6b49c00f	391	SUPERFAMILY	SSF53187		107	388	5.74E-59
ATCC64974_650	2eef0adc2ff59e6ea5d7184f6b49c00f	391	Pfam	PF04389	Peptidase family M28	174	381	8.4E-30
ATCC64974_660	ae17721ecedf2075d38273ddc63455a1	352	Pfam	PF00459	Inositol monophosphatase family	26	351	6.1E-37
ATCC64974_660	ae17721ecedf2075d38273ddc63455a1	352	SUPERFAMILY	SSF56655		7	350	1.83E-63
ATCC64974_670	be2725f91d41be70b339f86d5fdc1062	293	Pfam	PF08611	Fungal protein of unknown function (DUF1774)	185	283	2.1E-32
ATCC64974_680	8a69bcc6732b4e5adadfe3d3e740b728	1067	Pfam	PF08407	Chitin synthase N-terminal	280	352	3.0E-28
ATCC64974_680	8a69bcc6732b4e5adadfe3d3e740b728	1067	Pfam	PF01644	Chitin synthase	353	515	4.7E-78
ATCC64974_680	8a69bcc6732b4e5adadfe3d3e740b728	1067	SUPERFAMILY	SSF53448		483	674	7.87E-7
ATCC64974_690	cad7b0b59c92e791415066063c5518b5	551	SUPERFAMILY	SSF75304		22	538	8.24E-128
ATCC64974_690	cad7b0b59c92e791415066063c5518b5	551	Pfam	PF01425	Amidase	77	529	1.9E-100
ATCC64974_700	b979223df621f5a006d2eb43d94dc235	303	TIGRFAM	TIGR01297	CDF: cation diffusion facilitator family transporter	86	297	2.1E-33
ATCC64974_700	b979223df621f5a006d2eb43d94dc235	303	Pfam	PF01545	Cation efflux family	11	275	1.1E-46
ATCC64974_700	b979223df621f5a006d2eb43d94dc235	303	SUPERFAMILY	SSF161111		205	276	9.55E-38
ATCC64974_700	b979223df621f5a006d2eb43d94dc235	303	SUPERFAMILY	SSF161111		10	156	9.55E-38
ATCC64974_710	e8f8ddaaacaac0c60d307b0a6642c09d	723	Pfam	PF01965	DJ-1/PfpI family	544	669	1.3E-8
ATCC64974_710	e8f8ddaaacaac0c60d307b0a6642c09d	723	Pfam	PF00199	Catalase	29	417	2.3E-169
ATCC64974_710	e8f8ddaaacaac0c60d307b0a6642c09d	723	SUPERFAMILY	SSF52317		542	715	3.16E-19
ATCC64974_710	e8f8ddaaacaac0c60d307b0a6642c09d	723	Pfam	PF06628	Catalase-related immune-responsive	446	509	1.4E-15
ATCC64974_710	e8f8ddaaacaac0c60d307b0a6642c09d	723	SUPERFAMILY	SSF56634		14	536	9.42E-203
ATCC64974_720	d80a83cabbb040b20b50a026e79a7db2	558	Pfam	PF03969	AFG1-like ATPase	101	458	1.5E-94
ATCC64974_720	d80a83cabbb040b20b50a026e79a7db2	558	SUPERFAMILY	SSF52540		168	315	2.78E-15
ATCC64974_730	8af2c3fdae5f19ad5e4cbe63447f02e9	449	Pfam	PF00564	PB1 domain	373	437	2.8E-7
ATCC64974_730	8af2c3fdae5f19ad5e4cbe63447f02e9	449	SUPERFAMILY	SSF64268		174	297	3.4E-31
ATCC64974_730	8af2c3fdae5f19ad5e4cbe63447f02e9	449	Pfam	PF00018	SH3 domain	15	63	4.9E-12
ATCC64974_730	8af2c3fdae5f19ad5e4cbe63447f02e9	449	SUPERFAMILY	SSF54277		364	446	9.16E-21
ATCC64974_730	8af2c3fdae5f19ad5e4cbe63447f02e9	449	SUPERFAMILY	SSF50044		12	87	1.26E-12
ATCC64974_730	8af2c3fdae5f19ad5e4cbe63447f02e9	449	Pfam	PF00787	PX domain	187	285	3.7E-13
ATCC64974_740	287be066dcf02d768c32971a93a02c84	516	Pfam	PF03399	SAC3/GANP family	263	474	2.9E-23
ATCC64974_750	3b2995366af895a445d81500f8026e29	623	Pfam	PF04157	EAP30/Vps36 family	349	587	1.1E-43
ATCC64974_750	3b2995366af895a445d81500f8026e29	623	SUPERFAMILY	SSF50729		222	308	8.24E-9
ATCC64974_750	3b2995366af895a445d81500f8026e29	623	Pfam	PF16988	Vacuolar protein sorting 36 NZF-N zinc-finger domain	130	191	1.8E-24
ATCC64974_750	3b2995366af895a445d81500f8026e29	623	SUPERFAMILY	SSF50729		1	146	1.48E-37
ATCC64974_750	3b2995366af895a445d81500f8026e29	623	Pfam	PF11605	Vacuolar protein sorting protein 36 Vps36	9	92	1.6E-22
ATCC64974_750	3b2995366af895a445d81500f8026e29	623	SUPERFAMILY	SSF46785		478	599	2.0E-33
ATCC64974_750	3b2995366af895a445d81500f8026e29	623	SUPERFAMILY	SSF90209		134	180	2.35E-11
ATCC64974_780	3687fba6ae96a4c24d10d28d8a10ad68	139	SUPERFAMILY	SSF55298		5	129	6.75E-43
ATCC64974_780	3687fba6ae96a4c24d10d28d8a10ad68	139	Pfam	PF01042	Endoribonuclease L-PSP	13	126	6.9E-37
ATCC64974_780	3687fba6ae96a4c24d10d28d8a10ad68	139	TIGRFAM	TIGR00004	TIGR00004: reactive intermediate/imine deaminase	8	127	1.6E-43
ATCC64974_800	67c54a33d4f526459ee4d298054a134d	344	Pfam	PF10558	Mitochondrial 18 KDa protein (MTP18)	54	245	7.6E-82
ATCC64974_810	ece58cfc55f0ecdf19ef98f7d3bf93f9	73	Pfam	PF11022	Protein of unknown function (DUF2611)	1	65	6.4E-28
ATCC64974_820	fa4bb585eb4fb264ad1ec7bd1a6c600e	152	TIGRFAM	TIGR00556	pantethn_trn: phosphopantetheine--protein transferase domain	10	149	1.7E-12
ATCC64974_820	fa4bb585eb4fb264ad1ec7bd1a6c600e	152	SUPERFAMILY	SSF56214		10	150	9.55E-20
ATCC64974_820	fa4bb585eb4fb264ad1ec7bd1a6c600e	152	Pfam	PF01648	4'-phosphopantetheinyl transferase superfamily	12	148	7.6E-15
ATCC64974_830	bd4f6e3248b107e7319e882beb20259c	348	Pfam	PF02811	PHP domain	45	254	4.6E-16
ATCC64974_830	bd4f6e3248b107e7319e882beb20259c	348	SUPERFAMILY	SSF89550		42	314	2.49E-39
ATCC64974_830	bd4f6e3248b107e7319e882beb20259c	348	TIGRFAM	TIGR01856	hisJ_fam: histidinol phosphate phosphatase, HisJ family	44	300	1.5E-64
ATCC64974_840	f7722a1e1f110c65c506011759071cb6	114	SUPERFAMILY	SSF54534		2	113	6.68E-39
ATCC64974_840	f7722a1e1f110c65c506011759071cb6	114	Pfam	PF00254	FKBP-type peptidyl-prolyl cis-trans isomerase	14	111	4.0E-29
ATCC64974_850	8aa402a53641c2147ca8b173aa249f3c	571	Pfam	PF00135	Carboxylesterase family	62	539	2.8E-78
ATCC64974_850	8aa402a53641c2147ca8b173aa249f3c	571	SUPERFAMILY	SSF53474		41	565	3.64E-96
ATCC64974_870	e7fd0da9e58f4c66c7ba9ec94b0db4dc	415	SUPERFAMILY	SSF52540		106	340	6.5E-55
ATCC64974_870	e7fd0da9e58f4c66c7ba9ec94b0db4dc	415	Pfam	PF00004	ATPase family associated with various cellular activities (AAA)	149	281	9.2E-37
ATCC64974_880	da2ec2507f7f1223189331f4db7a9c2f	520	Pfam	PF12539	Chromosome segregation protein Csm1/Pcs1	411	497	2.4E-31
ATCC64974_890	43137a681dd6ab23c13ae6fe91f18306	996	Pfam	PF00884	Sulfatase	218	314	7.5E-9
ATCC64974_890	43137a681dd6ab23c13ae6fe91f18306	996	SUPERFAMILY	SSF53649		52	364	2.38E-35
ATCC64974_890	43137a681dd6ab23c13ae6fe91f18306	996	Pfam	PF04987	Phosphatidylinositolglycan class N (PIG-N)	451	928	3.8E-169
ATCC64974_900	613147b3be3513a5606fac4a2bc64898	822	Pfam	PF04082	Fungal specific transcription factor domain	153	378	7.1E-34
ATCC64974_910	ce86675627e1a56f2da1bdf43fd481e5	433	TIGRFAM	TIGR01329	cysta_beta_ly_E: cystathionine beta-lyase	44	418	4.9E-188
ATCC64974_910	ce86675627e1a56f2da1bdf43fd481e5	433	Pfam	PF01053	Cys/Met metabolism PLP-dependent enzyme	48	414	8.6E-141
ATCC64974_910	ce86675627e1a56f2da1bdf43fd481e5	433	SUPERFAMILY	SSF53383		54	414	8.11E-101
ATCC64974_930	441b13713d311b832f5961bec1021be0	603	Pfam	PF08022	FAD-binding domain	305	407	4.4E-10
ATCC64974_930	441b13713d311b832f5961bec1021be0	603	SUPERFAMILY	SSF63380		318	407	9.59E-5
ATCC64974_930	441b13713d311b832f5961bec1021be0	603	Pfam	PF01794	Ferric reductase like transmembrane component	149	266	8.9E-22
ATCC64974_930	441b13713d311b832f5961bec1021be0	603	Pfam	PF08030	Ferric reductase NAD binding domain	417	577	4.3E-12
ATCC64974_930	441b13713d311b832f5961bec1021be0	603	SUPERFAMILY	SSF52343		541	579	4.75E-8
ATCC64974_930	441b13713d311b832f5961bec1021be0	603	SUPERFAMILY	SSF52343		398	499	4.75E-8
ATCC64974_940	def110125464600be32918865bd1c422	536	Pfam	PF00291	Pyridoxal-phosphate dependent enzyme	29	294	5.9E-33
ATCC64974_940	def110125464600be32918865bd1c422	536	SUPERFAMILY	SSF53686		29	294	1.15E-42
ATCC64974_940	def110125464600be32918865bd1c422	536	SUPERFAMILY	SSF52821		370	489	6.68E-13
ATCC64974_940	def110125464600be32918865bd1c422	536	Pfam	PF00581	Rhodanese-like domain	388	488	2.4E-5
ATCC64974_950	930ee292518380887a330b9913b201e6	570	SUPERFAMILY	SSF103473		42	239	1.7E-60
ATCC64974_950	930ee292518380887a330b9913b201e6	570	SUPERFAMILY	SSF103473		297	469	1.7E-60
ATCC64974_950	930ee292518380887a330b9913b201e6	570	SUPERFAMILY	SSF103473		517	551	1.7E-60
ATCC64974_950	930ee292518380887a330b9913b201e6	570	Pfam	PF07690	Major Facilitator Superfamily	64	459	1.1E-39
ATCC64974_960	d72e3a2ec0fb8f5231c35a31847622e0	729	SUPERFAMILY	SSF57850		519	557	3.0E-9
ATCC64974_960	d72e3a2ec0fb8f5231c35a31847622e0	729	Pfam	PF01485	IBR domain, a half RING-finger domain	515	557	1.7E-5
ATCC64974_970	a9320c953c62dc32cc6ae1a9f56bcbcb	901	Pfam	PF00106	short chain dehydrogenase	314	496	3.6E-46
ATCC64974_970	a9320c953c62dc32cc6ae1a9f56bcbcb	901	Pfam	PF00106	short chain dehydrogenase	9	195	6.0E-39
ATCC64974_970	a9320c953c62dc32cc6ae1a9f56bcbcb	901	SUPERFAMILY	SSF54637		620	764	7.46E-39
ATCC64974_970	a9320c953c62dc32cc6ae1a9f56bcbcb	901	SUPERFAMILY	SSF51735		309	522	3.61E-63
ATCC64974_970	a9320c953c62dc32cc6ae1a9f56bcbcb	901	SUPERFAMILY	SSF54637		775	888	1.72E-26
ATCC64974_970	a9320c953c62dc32cc6ae1a9f56bcbcb	901	SUPERFAMILY	SSF51735		4	253	1.59E-60
ATCC64974_970	a9320c953c62dc32cc6ae1a9f56bcbcb	901	Pfam	PF01575	MaoC like domain	777	887	3.6E-33
ATCC64974_980	3a7140276c6346d41bcde38cfbc2d41a	322	SUPERFAMILY	SSF52540		24	170	2.38E-21
ATCC64974_980	3a7140276c6346d41bcde38cfbc2d41a	322	SUPERFAMILY	SSF52540		210	278	2.38E-21
ATCC64974_990	3699482faa9f4dcef58b17b186704605	251	Pfam	PF08079	Ribosomal L30 N-terminal domain	16	86	2.2E-26
ATCC64974_990	3699482faa9f4dcef58b17b186704605	251	Pfam	PF00327	Ribosomal protein L30p/L7e	92	142	7.2E-20
ATCC64974_990	3699482faa9f4dcef58b17b186704605	251	SUPERFAMILY	SSF55129		91	251	1.1E-57
ATCC64974_990	3699482faa9f4dcef58b17b186704605	251	TIGRFAM	TIGR01310	uL30_euk: 60S ribosomal protein uL30	17	251	9.3E-107
ATCC64974_1000	bc2bd3f1ecf3ee02bcd71d8d920e80bb	262	Pfam	PF04157	EAP30/Vps36 family	7	243	6.0E-71
ATCC64974_1000	bc2bd3f1ecf3ee02bcd71d8d920e80bb	262	SUPERFAMILY	SSF46785		194	256	3.64E-18
ATCC64974_1000	bc2bd3f1ecf3ee02bcd71d8d920e80bb	262	SUPERFAMILY	SSF46785		25	193	3.54E-42
ATCC64974_1010	4b7df0b80ae942f584f88fe413b7750a	865	Pfam	PF01399	PCI domain	679	774	9.0E-13
ATCC64974_1010	4b7df0b80ae942f584f88fe413b7750a	865	Pfam	PF05470	Eukaryotic translation initiation factor 3 subunit 8 N-terminus	63	204	1.2E-36
ATCC64974_1010	4b7df0b80ae942f584f88fe413b7750a	865	Pfam	PF05470	Eukaryotic translation initiation factor 3 subunit 8 N-terminus	244	633	1.5E-139
ATCC64974_1010	4b7df0b80ae942f584f88fe413b7750a	865	SUPERFAMILY	SSF46785		702	775	2.12E-11
ATCC64974_1020	04b731d0ce5985b816f1586f1a2e450f	883	Pfam	PF00069	Protein kinase domain	336	664	5.5E-49
ATCC64974_1020	04b731d0ce5985b816f1586f1a2e450f	883	SUPERFAMILY	SSF56112		329	576	2.16E-79
ATCC64974_1020	04b731d0ce5985b816f1586f1a2e450f	883	SUPERFAMILY	SSF56112		611	683	2.16E-79
ATCC64974_1030	082a9a6f668328a78a5429680d845cb5	1223	Pfam	PF00271	Helicase conserved C-terminal domain	772	881	2.3E-18
ATCC64974_1030	082a9a6f668328a78a5429680d845cb5	1223	SUPERFAMILY	SSF52540		558	684	9.03E-56
ATCC64974_1030	082a9a6f668328a78a5429680d845cb5	1223	SUPERFAMILY	SSF52540		396	525	9.03E-56
ATCC64974_1030	082a9a6f668328a78a5429680d845cb5	1223	Pfam	PF00176	SNF2 family N-terminal domain	437	748	3.5E-65
ATCC64974_1030	082a9a6f668328a78a5429680d845cb5	1223	SUPERFAMILY	SSF52540		688	941	5.9E-67
ATCC64974_1060	49a54b6f1260329687d07ada23d0cdbd	337	Pfam	PF11571	Mediator complex subunit 27	245	335	4.5E-23
ATCC64974_1070	f85feaa4648271e2d39d51eb1ceba767	512	Pfam	PF00067	Cytochrome P450	61	481	1.4E-54
ATCC64974_1070	f85feaa4648271e2d39d51eb1ceba767	512	SUPERFAMILY	SSF48264		39	509	2.49E-91
ATCC64974_1080	788735bb5f66f1c9e8f42267d55e4811	542	SUPERFAMILY	SSF53474		109	215	7.9E-7
ATCC64974_1080	788735bb5f66f1c9e8f42267d55e4811	542	Pfam	PF05577	Serine carboxypeptidase S28	57	291	1.2E-38
ATCC64974_1080	788735bb5f66f1c9e8f42267d55e4811	542	Pfam	PF05577	Serine carboxypeptidase S28	377	471	4.2E-13
ATCC64974_1090	5c239b2c41c985cd03dc6cc76afa7b2e	532	SUPERFAMILY	SSF49785		359	520	5.27E-57
ATCC64974_1090	5c239b2c41c985cd03dc6cc76afa7b2e	532	Pfam	PF14683	Polysaccharide lyase family 4, domain III	361	525	3.0E-39
ATCC64974_1090	5c239b2c41c985cd03dc6cc76afa7b2e	532	Pfam	PF09284	Rhamnogalacturonan lyase B, N-terminal	22	270	1.1E-108
ATCC64974_1090	5c239b2c41c985cd03dc6cc76afa7b2e	532	Pfam	PF14686	Polysaccharide lyase family 4, domain II	276	349	1.6E-22
ATCC64974_1090	5c239b2c41c985cd03dc6cc76afa7b2e	532	SUPERFAMILY	SSF74650		21	269	1.57E-100
ATCC64974_1090	5c239b2c41c985cd03dc6cc76afa7b2e	532	SUPERFAMILY	SSF49452		271	353	1.22E-16
ATCC64974_1100	af50f255faab3fdaece92beb26a87472	573	SUPERFAMILY	SSF51338		436	530	1.21E-15
ATCC64974_1100	af50f255faab3fdaece92beb26a87472	573	SUPERFAMILY	SSF51556		123	461	5.99E-84
ATCC64974_1100	af50f255faab3fdaece92beb26a87472	573	Pfam	PF01979	Amidohydrolase family	123	530	2.1E-57
ATCC64974_1110	264810e2485f9d33c6067c0308b8ff29	1060	SUPERFAMILY	SSF53383		572	989	1.18E-96
ATCC64974_1110	264810e2485f9d33c6067c0308b8ff29	1060	SUPERFAMILY	SSF53383		1032	1054	1.18E-96
ATCC64974_1110	264810e2485f9d33c6067c0308b8ff29	1060	TIGRFAM	TIGR00461	gcvP: glycine dehydrogenase	79	1053	0.0
ATCC64974_1110	264810e2485f9d33c6067c0308b8ff29	1060	SUPERFAMILY	SSF53383		79	537	1.03E-87
ATCC64974_1110	264810e2485f9d33c6067c0308b8ff29	1060	Pfam	PF02347	Glycine cleavage system P-protein	78	539	2.5E-163
ATCC64974_1110	264810e2485f9d33c6067c0308b8ff29	1060	Pfam	PF02347	Glycine cleavage system P-protein	552	832	2.2E-12
ATCC64974_1120	a1ca9a580e9a003d5d39f79d94469c27	468	Pfam	PF07690	Major Facilitator Superfamily	54	405	4.4E-23
ATCC64974_1120	a1ca9a580e9a003d5d39f79d94469c27	468	SUPERFAMILY	SSF103473		34	441	3.01E-60
ATCC64974_1150	27927f0e35f0d58ea01f9d1e34991287	296	SUPERFAMILY	SSF52768		6	286	3.78E-43
ATCC64974_1150	27927f0e35f0d58ea01f9d1e34991287	296	Pfam	PF00491	Arginase family	6	281	4.6E-16
ATCC64974_1160	db2e1f4d46e13674e52741c891843c1a	457	SUPERFAMILY	SSF51905		375	434	1.81E-29
ATCC64974_1160	db2e1f4d46e13674e52741c891843c1a	457	SUPERFAMILY	SSF51905		8	226	1.81E-29
ATCC64974_1160	db2e1f4d46e13674e52741c891843c1a	457	Pfam	PF01266	FAD dependent oxidoreductase	8	413	2.1E-26
ATCC64974_1170	89b6fd280731c6599ec4a1827106c964	349	Pfam	PF04909	Amidohydrolase	25	339	9.4E-42
ATCC64974_1170	89b6fd280731c6599ec4a1827106c964	349	SUPERFAMILY	SSF51556		24	339	6.81E-76
ATCC64974_1180	dc231082bc54ecfe2b5d919b71ecaca8	530	SUPERFAMILY	SSF48264		57	505	3.14E-72
ATCC64974_1180	dc231082bc54ecfe2b5d919b71ecaca8	530	Pfam	PF00067	Cytochrome P450	57	472	4.6E-46
ATCC64974_1190	72c2352b4c2504e7445297bf6720f9ef	364	Pfam	PF07859	alpha/beta hydrolase fold	108	329	2.6E-20
ATCC64974_1190	72c2352b4c2504e7445297bf6720f9ef	364	SUPERFAMILY	SSF53474		90	355	6.55E-27
ATCC64974_1200	630f8f03cb9a10de8a22bb717f4b9d82	735	Pfam	PF04082	Fungal specific transcription factor domain	217	443	2.8E-28
ATCC64974_1210	fbbc7534ab4312151d3e5b9a338f1fd1	496	Pfam	PF13434	L-lysine 6-monooxygenase (NADPH-requiring)	79	218	1.2E-8
ATCC64974_1210	fbbc7534ab4312151d3e5b9a338f1fd1	496	SUPERFAMILY	SSF51905		403	466	1.89E-44
ATCC64974_1210	fbbc7534ab4312151d3e5b9a338f1fd1	496	SUPERFAMILY	SSF51905		12	226	1.89E-44
ATCC64974_1210	fbbc7534ab4312151d3e5b9a338f1fd1	496	SUPERFAMILY	SSF51905		271	393	1.66E-7
ATCC64974_1210	fbbc7534ab4312151d3e5b9a338f1fd1	496	SUPERFAMILY	SSF51905		183	230	1.66E-7
ATCC64974_1220	ffeeaf6a78820e0a4c5662f120dcf2cb	352	Pfam	PF00106	short chain dehydrogenase	87	272	4.1E-38
ATCC64974_1220	ffeeaf6a78820e0a4c5662f120dcf2cb	352	SUPERFAMILY	SSF51735		81	311	3.06E-53
ATCC64974_1230	889f2110f661651852a06f7f29fbeb02	302	SUPERFAMILY	SSF51735		38	281	6.14E-57
ATCC64974_1230	889f2110f661651852a06f7f29fbeb02	302	Pfam	PF00106	short chain dehydrogenase	42	241	3.7E-41
ATCC64974_1240	627729c25639a259554adb3f141257e6	218	Pfam	PF16862	Glycosyl hydrolase family 79 C-terminal beta domain	120	215	2.0E-15
ATCC64974_1240	627729c25639a259554adb3f141257e6	218	SUPERFAMILY	SSF51445		6	95	9.69E-5
ATCC64974_1250	025f4c2dee7b04c93f5044689ef3cfe9	449	Pfam	PF00206	Lyase	18	296	3.1E-47
ATCC64974_1250	025f4c2dee7b04c93f5044689ef3cfe9	449	Pfam	PF10397	Adenylosuccinate lyase C-terminus	368	445	3.6E-18
ATCC64974_1250	025f4c2dee7b04c93f5044689ef3cfe9	449	SUPERFAMILY	SSF48557		12	447	4.24E-115
ATCC64974_1270	b0a4316b7e46dfbb6b24fff32e25f21a	282	Pfam	PF00082	Subtilase family	33	196	5.2E-7
ATCC64974_1270	b0a4316b7e46dfbb6b24fff32e25f21a	282	SUPERFAMILY	SSF52743		5	209	9.16E-18
ATCC64974_1290	30a8dd18fd7a73df950cf348ac63b96d	285	SUPERFAMILY	SSF55486		93	255	4.4E-23
ATCC64974_1290	30a8dd18fd7a73df950cf348ac63b96d	285	Pfam	PF12388	Dual-action HEIGH metallo-peptidase	122	209	6.3E-5
ATCC64974_1300	684b7d6493d6fc2eb248525a87dd4f89	580	Pfam	PF07690	Major Facilitator Superfamily	125	498	8.8E-16
ATCC64974_1300	684b7d6493d6fc2eb248525a87dd4f89	580	SUPERFAMILY	SSF103473		59	273	1.96E-29
ATCC64974_1300	684b7d6493d6fc2eb248525a87dd4f89	580	SUPERFAMILY	SSF103473		348	562	1.96E-29
ATCC64974_1310	23a10c430e27dfe9b3825c41fac1a692	497	SUPERFAMILY	SSF54427		226	364	4.62E-20
ATCC64974_1320	a8ca03482ebc63cac805f88032827105	416	Pfam	PF14031	Putative serine dehydratase domain	299	400	2.1E-24
ATCC64974_1320	a8ca03482ebc63cac805f88032827105	416	Pfam	PF01168	Alanine racemase, N-terminal domain	31	207	1.9E-10
ATCC64974_1320	a8ca03482ebc63cac805f88032827105	416	SUPERFAMILY	SSF51419		30	251	3.14E-19
ATCC64974_1330	ed700406c077d49edddec1e8419b0a31	480	SUPERFAMILY	SSF55931		115	478	6.08E-90
ATCC64974_1330	ed700406c077d49edddec1e8419b0a31	480	Pfam	PF00120	Glutamine synthetase, catalytic domain	115	476	5.5E-80
ATCC64974_1340	199ab4b0166d6c5b020200e4c206a443	247	SUPERFAMILY	SSF52317		56	207	4.14E-34
ATCC64974_1340	199ab4b0166d6c5b020200e4c206a443	247	Pfam	PF00117	Glutamine amidotransferase class-I	30	198	2.3E-12
ATCC64974_1350	ea0e018a4445f9b68bdad4f1df025407	466	Pfam	PF00171	Aldehyde dehydrogenase family	4	458	1.9E-132
ATCC64974_1350	ea0e018a4445f9b68bdad4f1df025407	466	SUPERFAMILY	SSF53720		4	462	8.51E-137
ATCC64974_1360	5143b2c3c955968e8a8df272e14ee262	277	Pfam	PF13561	Enoyl-(Acyl carrier protein) reductase	14	258	1.8E-57
ATCC64974_1360	5143b2c3c955968e8a8df272e14ee262	277	SUPERFAMILY	SSF51735		1	259	5.49E-67
ATCC64974_1370	9c2853fd3816e97866da45c487f4c84b	546	Pfam	PF00172	Fungal Zn(2)-Cys(6) binuclear cluster domain	17	47	2.4E-8
ATCC64974_1370	9c2853fd3816e97866da45c487f4c84b	546	Pfam	PF11951	Fungal specific transcription factor domain	170	540	5.4E-39
ATCC64974_1370	9c2853fd3816e97866da45c487f4c84b	546	SUPERFAMILY	SSF57701		10	53	6.41E-11
ATCC64974_1380	7fb878ef5436f6f461745324db380f91	455	Pfam	PF01168	Alanine racemase, N-terminal domain	37	236	4.9E-12
ATCC64974_1380	7fb878ef5436f6f461745324db380f91	455	SUPERFAMILY	SSF51419		34	230	3.93E-18
ATCC64974_1380	7fb878ef5436f6f461745324db380f91	455	Pfam	PF14031	Putative serine dehydratase domain	329	434	6.3E-24
ATCC64974_1400	20960b75b2edfaaa21885aaa80bbfdee	880	SUPERFAMILY	SSF52743		591	818	2.88E-40
ATCC64974_1400	20960b75b2edfaaa21885aaa80bbfdee	880	Pfam	PF00082	Subtilase family	597	813	8.6E-12
ATCC64974_1410	36e7ca2001ea0508ab0429f53166e65a	472	SUPERFAMILY	SSF103473		36	429	2.35E-44
ATCC64974_1410	36e7ca2001ea0508ab0429f53166e65a	472	Pfam	PF07690	Major Facilitator Superfamily	52	368	2.4E-20
ATCC64974_1420	c1f5d89b44d338228a5eca09085c6f1a	416	Pfam	PF04185	Phosphoesterase family	70	298	1.4E-32
ATCC64974_1430	75c71115f7f677ace04d5c06e30659d4	447	Pfam	PF16717	Ribosome-associated complex head domain	347	444	1.3E-31
ATCC64974_1430	75c71115f7f677ace04d5c06e30659d4	447	Pfam	PF00226	DnaJ domain	101	169	6.4E-18
ATCC64974_1430	75c71115f7f677ace04d5c06e30659d4	447	SUPERFAMILY	SSF46565		24	168	3.4E-32
ATCC64974_1440	0e15b6df06787845bea1a6cbfe6a6453	115	Pfam	PF05347	Complex 1 protein (LYR family)	9	63	2.8E-5
ATCC64974_1450	45f0a0016ee19fd5880e3ef80e24b85c	385	Pfam	PF00076	RNA recognition motif. (a.k.a. RRM, RBD, or RNP domain)	245	309	9.2E-9
ATCC64974_1450	45f0a0016ee19fd5880e3ef80e24b85c	385	SUPERFAMILY	SSF54928		205	314	1.02E-17
ATCC64974_1460	0f99a35828f52cd4eb405f33c5d5fcd2	377	Pfam	PF08498	Sterol methyltransferase C-terminal	312	377	7.7E-30
ATCC64974_1460	0f99a35828f52cd4eb405f33c5d5fcd2	377	Pfam	PF08241	Methyltransferase domain	132	228	3.3E-21
ATCC64974_1460	0f99a35828f52cd4eb405f33c5d5fcd2	377	SUPERFAMILY	SSF53335		337	376	2.61E-54
ATCC64974_1460	0f99a35828f52cd4eb405f33c5d5fcd2	377	SUPERFAMILY	SSF53335		79	306	2.61E-54
ATCC64974_1470	751cd1caf296d75557f08179bf35ee03	525	TIGRFAM	TIGR00879	SP: MFS transporter, sugar porter (SP) family	37	486	2.9E-72
ATCC64974_1470	751cd1caf296d75557f08179bf35ee03	525	Pfam	PF00083	Sugar (and other) transporter	42	490	1.9E-80
ATCC64974_1470	751cd1caf296d75557f08179bf35ee03	525	SUPERFAMILY	SSF103473		29	486	3.53E-56
ATCC64974_1480	f9acafce80eedb0803c281a719299efb	446	Pfam	PF15892	BNR repeat-containing family member	36	340	7.6E-65
ATCC64974_1490	a89b32d84285659164469d4b9b32515b	484	Pfam	PF16862	Glycosyl hydrolase family 79 C-terminal beta domain	378	481	1.9E-22
ATCC64974_1490	a89b32d84285659164469d4b9b32515b	484	SUPERFAMILY	SSF51445		63	331	1.14E-13
ATCC64974_1500	df02c18a44b1aee97103ad449818e3f8	423	Pfam	PF12051	Protein of unknown function (DUF3533)	35	405	2.6E-125
ATCC64974_1510	33f89786972e535b3523091405594391	546	SUPERFAMILY	SSF51905		350	509	2.78E-43
ATCC64974_1510	33f89786972e535b3523091405594391	546	SUPERFAMILY	SSF51905		15	223	2.78E-43
ATCC64974_1510	33f89786972e535b3523091405594391	546	SUPERFAMILY	SSF51905		154	389	9.72E-50
ATCC64974_1510	33f89786972e535b3523091405594391	546	Pfam	PF00743	Flavin-binding monooxygenase-like	17	213	5.3E-16
ATCC64974_1520	4f8f87ff88a0a77f56dfe5834fe19e40	374	Pfam	PF04082	Fungal specific transcription factor domain	13	157	6.2E-15
ATCC64974_1530	12fdd24a1a5057fe6e3169b49edf30cd	478	Pfam	PF07690	Major Facilitator Superfamily	62	371	3.1E-27
ATCC64974_1530	12fdd24a1a5057fe6e3169b49edf30cd	478	SUPERFAMILY	SSF103473		37	475	1.27E-51
ATCC64974_1550	fa59996bcaa45e76e17a697eb1e196c0	309	SUPERFAMILY	SSF55729		166	267	1.65E-6
ATCC64974_1550	fa59996bcaa45e76e17a697eb1e196c0	309	Pfam	PF00583	Acetyltransferase (GNAT) family	163	266	3.6E-6
ATCC64974_1560	fb3a69c8c700dc23beb28bdced01992c	521	Pfam	PF00083	Sugar (and other) transporter	188	490	4.4E-22
ATCC64974_1560	fb3a69c8c700dc23beb28bdced01992c	521	Pfam	PF00083	Sugar (and other) transporter	47	175	8.4E-13
ATCC64974_1560	fb3a69c8c700dc23beb28bdced01992c	521	SUPERFAMILY	SSF103473		31	228	2.49E-50
ATCC64974_1560	fb3a69c8c700dc23beb28bdced01992c	521	SUPERFAMILY	SSF103473		260	490	2.49E-50
ATCC64974_1570	64c45fbf74d9a9d5e7f78f91363f4912	596	Pfam	PF00999	Sodium/hydrogen exchanger family	37	278	3.1E-27
ATCC64974_1590	644a842f240fb8e2bb737d563ae49bae	1877	SUPERFAMILY	SSF52540		1143	1199	1.11E-34
ATCC64974_1590	644a842f240fb8e2bb737d563ae49bae	1877	SUPERFAMILY	SSF52540		1314	1401	1.11E-34
ATCC64974_1590	644a842f240fb8e2bb737d563ae49bae	1877	SUPERFAMILY	SSF52540		820	974	1.11E-34
ATCC64974_1590	644a842f240fb8e2bb737d563ae49bae	1877	Pfam	PF00270	DEAD/DEAH box helicase	814	972	5.3E-16
ATCC64974_1590	644a842f240fb8e2bb737d563ae49bae	1877	Pfam	PF00271	Helicase conserved C-terminal domain	1315	1387	4.7E-6
ATCC64974_1600	52392c3f02a24472c34b2e7eb1c5aef5	460	Pfam	PF04305	Protein of unknown function (DUF455)	188	449	8.7E-97
ATCC64974_1600	52392c3f02a24472c34b2e7eb1c5aef5	460	Pfam	PF00355	Rieske [2Fe-2S] domain	52	98	2.3E-5
ATCC64974_1600	52392c3f02a24472c34b2e7eb1c5aef5	460	SUPERFAMILY	SSF47240		252	420	5.58E-14
ATCC64974_1600	52392c3f02a24472c34b2e7eb1c5aef5	460	SUPERFAMILY	SSF50022		4	121	6.61E-12
ATCC64974_1610	0cd7e5af5990d4be248f11b3febfb1ea	939	Pfam	PF14310	Fibronectin type III-like domain	862	927	2.4E-18
ATCC64974_1610	0cd7e5af5990d4be248f11b3febfb1ea	939	SUPERFAMILY	SSF52279		787	809	6.41E-36
ATCC64974_1610	0cd7e5af5990d4be248f11b3febfb1ea	939	SUPERFAMILY	SSF52279		523	548	6.41E-36
ATCC64974_1610	0cd7e5af5990d4be248f11b3febfb1ea	939	SUPERFAMILY	SSF52279		599	757	6.41E-36
ATCC64974_1610	0cd7e5af5990d4be248f11b3febfb1ea	939	Pfam	PF00933	Glycosyl hydrolase family 3 N terminal domain	229	476	7.9E-38
ATCC64974_1610	0cd7e5af5990d4be248f11b3febfb1ea	939	Pfam	PF01915	Glycosyl hydrolase family 3 C-terminal domain	523	806	1.7E-39
ATCC64974_1610	0cd7e5af5990d4be248f11b3febfb1ea	939	SUPERFAMILY	SSF51445		185	490	7.26E-85
ATCC64974_1620	0a150c88a7198d1118c0713e2ba3b773	660	SUPERFAMILY	SSF51011		315	402	1.04E-16
ATCC64974_1620	0a150c88a7198d1118c0713e2ba3b773	660	SUPERFAMILY	SSF51445		22	313	1.97E-82
ATCC64974_1620	0a150c88a7198d1118c0713e2ba3b773	660	Pfam	PF16499	Alpha galactosidase A	31	313	3.0E-46
ATCC64974_1630	1215bf29f1b26603f70cba50f583c54b	222	SUPERFAMILY	SSF56059		106	221	5.61E-10
ATCC64974_1630	1215bf29f1b26603f70cba50f583c54b	222	SUPERFAMILY	SSF52440		37	115	7.87E-7
ATCC64974_1660	9cb765962dd12abfd783dce622f2993b	541	Pfam	PF13520	Amino acid permease	44	492	1.4E-68
ATCC64974_1670	6a99814a451e077a0e898b258e80a175	349	Pfam	PF00153	Mitochondrial carrier protein	154	242	1.1E-21
ATCC64974_1670	6a99814a451e077a0e898b258e80a175	349	Pfam	PF00153	Mitochondrial carrier protein	264	346	6.6E-17
ATCC64974_1670	6a99814a451e077a0e898b258e80a175	349	Pfam	PF00153	Mitochondrial carrier protein	34	145	1.5E-22
ATCC64974_1670	6a99814a451e077a0e898b258e80a175	349	SUPERFAMILY	SSF103506		35	342	4.84E-76
ATCC64974_1680	393e62d9c9f2fa9af3fc434fc7dbc1a9	641	Pfam	PF00004	ATPase family associated with various cellular activities (AAA)	443	562	9.7E-14
ATCC64974_1680	393e62d9c9f2fa9af3fc434fc7dbc1a9	641	SUPERFAMILY	SSF52540		398	620	3.61E-28
ATCC64974_1690	0637d09329cd188505d34a427d509190	411	Pfam	PF11905	Domain of unknown function (DUF3425)	271	388	4.3E-34
ATCC64974_1700	123926b11bfd8eebebd53a6707d35964	434	Pfam	PF02666	Phosphatidylserine decarboxylase	185	398	1.8E-55
ATCC64974_1710	0d51dd78ffb52e77ec14e0c9498ec014	798	Pfam	PF12821	Threonine/Serine exporter, ThrE	634	783	2.5E-9
ATCC64974_1710	0d51dd78ffb52e77ec14e0c9498ec014	798	Pfam	PF06738	Putative threonine/serine exporter	353	604	4.5E-65
ATCC64974_1730	0739af692ac1395ce99fb2ff8a44cf50	3600	Pfam	PF16197	Ketoacyl-synthetase C-terminal extension	397	505	3.1E-14
ATCC64974_1730	0739af692ac1395ce99fb2ff8a44cf50	3600	SUPERFAMILY	SSF47336		3521	3593	2.22E-7
ATCC64974_1730	0739af692ac1395ce99fb2ff8a44cf50	3600	SUPERFAMILY	SSF51735		2079	2274	4.79E-33
ATCC64974_1730	0739af692ac1395ce99fb2ff8a44cf50	3600	Pfam	PF00698	Acyl transferase domain	546	832	2.2E-37
ATCC64974_1730	0739af692ac1395ce99fb2ff8a44cf50	3600	SUPERFAMILY	SSF53901		416	437	1.2E-83
ATCC64974_1730	0739af692ac1395ce99fb2ff8a44cf50	3600	SUPERFAMILY	SSF53901		4	382	1.2E-83
ATCC64974_1730	0739af692ac1395ce99fb2ff8a44cf50	3600	Pfam	PF08659	KR domain	2082	2255	1.8E-47
ATCC64974_1730	0739af692ac1395ce99fb2ff8a44cf50	3600	SUPERFAMILY	SSF47336		2368	2434	7.46E-7
ATCC64974_1730	0739af692ac1395ce99fb2ff8a44cf50	3600	Pfam	PF00668	Condensation domain	2544	2966	4.7E-46
ATCC64974_1730	0739af692ac1395ce99fb2ff8a44cf50	3600	SUPERFAMILY	SSF52777		2549	2725	8.56E-32
ATCC64974_1730	0739af692ac1395ce99fb2ff8a44cf50	3600	Pfam	PF02801	Beta-ketoacyl synthase, C-terminal domain	265	386	5.9E-29
ATCC64974_1730	0739af692ac1395ce99fb2ff8a44cf50	3600	SUPERFAMILY	SSF56801		2952	3536	4.32E-89
ATCC64974_1730	0739af692ac1395ce99fb2ff8a44cf50	3600	Pfam	PF14765	Polyketide synthase dehydratase	930	1230	1.3E-42
ATCC64974_1730	0739af692ac1395ce99fb2ff8a44cf50	3600	Pfam	PF00501	AMP-binding enzyme	2996	3401	3.6E-55
ATCC64974_1730	0739af692ac1395ce99fb2ff8a44cf50	3600	Pfam	PF00109	Beta-ketoacyl synthase, N-terminal domain	6	256	1.5E-75
ATCC64974_1730	0739af692ac1395ce99fb2ff8a44cf50	3600	SUPERFAMILY	SSF52777		2726	2960	2.22E-19
ATCC64974_1730	0739af692ac1395ce99fb2ff8a44cf50	3600	SUPERFAMILY	SSF55048		673	739	8.5E-13
ATCC64974_1730	0739af692ac1395ce99fb2ff8a44cf50	3600	Pfam	PF00550	Phosphopantetheine attachment site	2375	2434	4.3E-5
ATCC64974_1730	0739af692ac1395ce99fb2ff8a44cf50	3600	Pfam	PF00550	Phosphopantetheine attachment site	3528	3591	1.3E-5
ATCC64974_1730	0739af692ac1395ce99fb2ff8a44cf50	3600	SUPERFAMILY	SSF53335		1369	1562	2.76E-26
ATCC64974_1730	0739af692ac1395ce99fb2ff8a44cf50	3600	SUPERFAMILY	SSF52151		542	670	1.36E-42
ATCC64974_1730	0739af692ac1395ce99fb2ff8a44cf50	3600	SUPERFAMILY	SSF52151		740	844	1.36E-42
ATCC64974_1730	0739af692ac1395ce99fb2ff8a44cf50	3600	Pfam	PF08242	Methyltransferase domain	1399	1500	1.4E-13
ATCC64974_1740	0f348f84d6c59f741ecb3895422a078c	357	SUPERFAMILY	SSF51735		121	245	5.67E-24
ATCC64974_1740	0f348f84d6c59f741ecb3895422a078c	357	SUPERFAMILY	SSF50129		9	171	5.02E-31
ATCC64974_1740	0f348f84d6c59f741ecb3895422a078c	357	Pfam	PF00107	Zinc-binding dehydrogenase	170	246	6.8E-13
ATCC64974_1740	0f348f84d6c59f741ecb3895422a078c	357	Pfam	PF08240	Alcohol dehydrogenase GroES-like domain	33	88	4.1E-6
ATCC64974_1750	6f0781c868399359888d93554e7ef091	460	SUPERFAMILY	SSF52777		9	168	2.08E-7
ATCC64974_1750	6f0781c868399359888d93554e7ef091	460	Pfam	PF07247	Alcohol acetyltransferase	10	435	1.2E-21
ATCC64974_1760	b4b88702518dcd836544916458acfef6	734	Pfam	PF04547	Calcium-activated chloride channel	174	624	1.8E-89
ATCC64974_1770	b8ee84aa85f90595fe1c87414e68e0de	425	SUPERFAMILY	SSF57701		13	55	3.27E-9
ATCC64974_1770	b8ee84aa85f90595fe1c87414e68e0de	425	Pfam	PF00172	Fungal Zn(2)-Cys(6) binuclear cluster domain	17	50	1.6E-9
ATCC64974_1780	57417e638ab2e13094cf14b8cc9901bb	266	Pfam	PF13847	Methyltransferase domain	33	148	1.2E-28
ATCC64974_1780	57417e638ab2e13094cf14b8cc9901bb	266	SUPERFAMILY	SSF53335		13	212	6.54E-43
ATCC64974_1790	f5fc889c99e3a0cc7aa34d869f06fb1a	273	SUPERFAMILY	SSF51045		113	148	6.92E-7
ATCC64974_1800	53fab3166f7d060c43b9548b485361a6	738	Pfam	PF01699	Sodium/calcium exchanger protein	579	719	4.9E-19
ATCC64974_1800	53fab3166f7d060c43b9548b485361a6	738	Pfam	PF01699	Sodium/calcium exchanger protein	127	280	6.9E-18
ATCC64974_1810	1e1e050949132baad2219dc89f239120	1051	Pfam	PF10337	Putative ER transporter, 6TM, N-terminal	29	379	6.4E-31
ATCC64974_1810	1e1e050949132baad2219dc89f239120	1051	Pfam	PF13515	Fusaric acid resistance protein-like	628	787	2.5E-19
ATCC64974_1810	1e1e050949132baad2219dc89f239120	1051	Pfam	PF10334	Aromatic acid exporter family member 2	791	1026	4.7E-7
ATCC64974_1820	f29f954104834444141293b7bc185e7d	1344	Pfam	PF05729	NACHT domain	393	536	2.0E-6
ATCC64974_1820	f29f954104834444141293b7bc185e7d	1344	SUPERFAMILY	SSF48403		828	1078	4.07E-74
ATCC64974_1820	f29f954104834444141293b7bc185e7d	1344	SUPERFAMILY	SSF53167		56	164	3.67E-35
ATCC64974_1820	f29f954104834444141293b7bc185e7d	1344	SUPERFAMILY	SSF53167		215	305	3.67E-35
ATCC64974_1820	f29f954104834444141293b7bc185e7d	1344	Pfam	PF01048	Phosphorylase superfamily	55	300	1.0E-10
ATCC64974_1820	f29f954104834444141293b7bc185e7d	1344	SUPERFAMILY	SSF52540		391	628	1.88E-9
ATCC64974_1820	f29f954104834444141293b7bc185e7d	1344	Pfam	PF12796	Ankyrin repeats (3 copies)	996	1078	4.6E-17
ATCC64974_1820	f29f954104834444141293b7bc185e7d	1344	Pfam	PF12796	Ankyrin repeats (3 copies)	830	918	2.6E-13
ATCC64974_1820	f29f954104834444141293b7bc185e7d	1344	Pfam	PF12796	Ankyrin repeats (3 copies)	922	988	2.0E-12
ATCC64974_1830	27e5ad3d272023e85ed8f0afa10fa81b	598	Pfam	PF01565	FAD binding domain	118	262	8.0E-22
ATCC64974_1830	27e5ad3d272023e85ed8f0afa10fa81b	598	Pfam	PF08031	Berberine and berberine like	538	572	5.5E-7
ATCC64974_1830	27e5ad3d272023e85ed8f0afa10fa81b	598	SUPERFAMILY	SSF56176		104	295	4.21E-43
ATCC64974_1840	da5074369429381ab97911ee5523b350	405	SUPERFAMILY	SSF48576		92	398	3.17E-40
ATCC64974_1850	72b37e035139e404853cbc2e42b99fe0	371	SUPERFAMILY	SSF52266		118	173	7.79E-32
ATCC64974_1850	72b37e035139e404853cbc2e42b99fe0	371	SUPERFAMILY	SSF52266		203	334	7.79E-32
ATCC64974_1850	72b37e035139e404853cbc2e42b99fe0	371	Pfam	PF13472	GDSL-like Lipase/Acylhydrolase family	130	324	1.2E-13
ATCC64974_1860	832debc97cfafdd6983c15be83eaa3c5	480	SUPERFAMILY	SSF51338		390	467	3.13E-12
ATCC64974_1860	832debc97cfafdd6983c15be83eaa3c5	480	Pfam	PF01979	Amidohydrolase family	102	462	3.2E-39
ATCC64974_1860	832debc97cfafdd6983c15be83eaa3c5	480	SUPERFAMILY	SSF51338		50	115	1.81E-9
ATCC64974_1860	832debc97cfafdd6983c15be83eaa3c5	480	SUPERFAMILY	SSF51556		106	412	2.52E-74
ATCC64974_1880	e5122a3f98eaba44202b85703d62f67d	288	Pfam	PF12296	Hydrophobic surface binding protein A	33	151	4.9E-32
ATCC64974_1890	9d38e8ee6caab545bd691c64cfdf48fb	749	SUPERFAMILY	SSF52540		685	743	1.4E-10
ATCC64974_1900	d6861a05bbcb6da604bbeb05668b0145	449	Pfam	PF13086	AAA domain	75	221	4.3E-11
ATCC64974_1900	d6861a05bbcb6da604bbeb05668b0145	449	SUPERFAMILY	SSF52540		99	384	9.75E-25
ATCC64974_1900	d6861a05bbcb6da604bbeb05668b0145	449	Pfam	PF13087	AAA domain	239	441	3.9E-17
ATCC64974_1920	afe89ad971c621119495e5f7259ae770	91	SUPERFAMILY	SSF47473		7	77	4.91E-7
ATCC64974_1930	adb5ee555d8f7407a8c456f09301a53c	485	Pfam	PF00450	Serine carboxypeptidase	46	473	3.7E-70
ATCC64974_1930	adb5ee555d8f7407a8c456f09301a53c	485	SUPERFAMILY	SSF53474		37	478	3.05E-93
ATCC64974_1940	28247516928a920b06f3e2e1167312aa	377	SUPERFAMILY	SSF50129		7	207	8.98E-34
ATCC64974_1940	28247516928a920b06f3e2e1167312aa	377	Pfam	PF00107	Zinc-binding dehydrogenase	205	330	3.8E-21
ATCC64974_1940	28247516928a920b06f3e2e1167312aa	377	SUPERFAMILY	SSF51735		165	337	6.36E-34
ATCC64974_1940	28247516928a920b06f3e2e1167312aa	377	Pfam	PF08240	Alcohol dehydrogenase GroES-like domain	38	158	4.2E-16
ATCC64974_1950	266a2edfab80b226f637fe5d3be1db2e	262	Pfam	PF01083	Cutinase	47	223	1.1E-51
ATCC64974_1950	266a2edfab80b226f637fe5d3be1db2e	262	SUPERFAMILY	SSF53474		42	225	8.42E-44
ATCC64974_1960	d983e46ad9274b53fa4ed5cfaf8e8d40	490	SUPERFAMILY	SSF53756		5	485	4.81E-139
ATCC64974_1960	d983e46ad9274b53fa4ed5cfaf8e8d40	490	Pfam	PF00982	Glycosyltransferase family 20	5	483	3.1E-150
ATCC64974_1970	e4a5ecd9bc16609c34a97dd723ee3cf9	450	Pfam	PF10104	Di-sulfide bridge nucleocytoplasmic transport domain	230	359	1.3E-44
ATCC64974_1990	ca3aa612fed1a04de6047f6cde94b603	341	Pfam	PF09736	Pre-mRNA-splicing factor of RES complex	185	325	3.0E-49
ATCC64974_2000	43adfcbb4ecdc36f306059e54b17bcbc	580	SUPERFAMILY	SSF56112		381	553	1.9E-79
ATCC64974_2000	43adfcbb4ecdc36f306059e54b17bcbc	580	SUPERFAMILY	SSF56112		110	261	1.9E-79
ATCC64974_2000	43adfcbb4ecdc36f306059e54b17bcbc	580	Pfam	PF00069	Protein kinase domain	116	258	7.7E-23
ATCC64974_2000	43adfcbb4ecdc36f306059e54b17bcbc	580	Pfam	PF00069	Protein kinase domain	388	548	9.5E-17
ATCC64974_2010	0d191ca6d13d4d4de2cc1de8806a466b	382	Pfam	PF00149	Calcineurin-like phosphoesterase	48	282	6.3E-10
ATCC64974_2010	0d191ca6d13d4d4de2cc1de8806a466b	382	SUPERFAMILY	SSF56300		224	288	2.48E-24
ATCC64974_2010	0d191ca6d13d4d4de2cc1de8806a466b	382	SUPERFAMILY	SSF56300		44	180	2.48E-24
ATCC64974_2020	b8f78bd85d101df6874d8817a24c2018	500	Pfam	PF01070	FMN-dependent dehydrogenase	121	464	1.4E-121
ATCC64974_2020	b8f78bd85d101df6874d8817a24c2018	500	SUPERFAMILY	SSF51395		111	464	4.53E-92
ATCC64974_2020	b8f78bd85d101df6874d8817a24c2018	500	SUPERFAMILY	SSF55856		7	84	1.02E-25
ATCC64974_2020	b8f78bd85d101df6874d8817a24c2018	500	Pfam	PF00173	Cytochrome b5-like Heme/Steroid binding domain	9	79	5.6E-23
ATCC64974_2030	90846c5e5c4aad07f768f89e3c95bb73	293	SUPERFAMILY	SSF52540		6	134	5.68E-45
ATCC64974_2030	90846c5e5c4aad07f768f89e3c95bb73	293	SUPERFAMILY	SSF52540		190	226	5.68E-45
ATCC64974_2030	90846c5e5c4aad07f768f89e3c95bb73	293	TIGRFAM	TIGR00231	small_GTP: small GTP-binding protein domain	6	136	3.7E-22
ATCC64974_2030	90846c5e5c4aad07f768f89e3c95bb73	293	Pfam	PF00071	Ras family	8	216	7.7E-40
ATCC64974_2040	cfdf2471a8f2bd42fe7145875ea4366c	337	Pfam	PF11913	Protein of unknown function (DUF3431)	110	328	1.8E-85
ATCC64974_2050	c977cdfb5430f425907e248f4a9edf9d	1094	Pfam	PF00689	Cation transporting ATPase, C-terminus	877	1078	9.4E-38
ATCC64974_2050	c977cdfb5430f425907e248f4a9edf9d	1094	TIGRFAM	TIGR01494	ATPase_P-type: HAD ATPase, P-type, family IC	190	461	8.9E-33
ATCC64974_2050	c977cdfb5430f425907e248f4a9edf9d	1094	TIGRFAM	TIGR01494	ATPase_P-type: HAD ATPase, P-type, family IC	769	877	8.2E-26
ATCC64974_2050	c977cdfb5430f425907e248f4a9edf9d	1094	Pfam	PF00122	E1-E2 ATPase	218	416	1.4E-39
ATCC64974_2050	c977cdfb5430f425907e248f4a9edf9d	1094	SUPERFAMILY	SSF81653		220	328	9.42E-24
ATCC64974_2050	c977cdfb5430f425907e248f4a9edf9d	1094	SUPERFAMILY	SSF81660		442	677	3.05E-41
ATCC64974_2050	c977cdfb5430f425907e248f4a9edf9d	1094	Pfam	PF00690	Cation transporter/ATPase, N-terminus	101	168	8.1E-11
ATCC64974_2050	c977cdfb5430f425907e248f4a9edf9d	1094	SUPERFAMILY	SSF81665		99	221	4.05E-101
ATCC64974_2050	c977cdfb5430f425907e248f4a9edf9d	1094	SUPERFAMILY	SSF81665		330	430	4.05E-101
ATCC64974_2050	c977cdfb5430f425907e248f4a9edf9d	1094	SUPERFAMILY	SSF81665		842	1086	4.05E-101
ATCC64974_2050	c977cdfb5430f425907e248f4a9edf9d	1094	Pfam	PF13246	Cation transport ATPase (P-type)	487	595	3.5E-16
ATCC64974_2050	c977cdfb5430f425907e248f4a9edf9d	1094	SUPERFAMILY	SSF56784		610	868	2.01E-44
ATCC64974_2050	c977cdfb5430f425907e248f4a9edf9d	1094	SUPERFAMILY	SSF56784		434	454	2.01E-44
ATCC64974_2060	df2b02715509833c569cf7b0d884f7c5	330	Pfam	PF01494	FAD binding domain	11	196	8.0E-19
ATCC64974_2060	df2b02715509833c569cf7b0d884f7c5	330	SUPERFAMILY	SSF51905		293	320	7.13E-42
ATCC64974_2060	df2b02715509833c569cf7b0d884f7c5	330	SUPERFAMILY	SSF51905		10	177	7.13E-42
ATCC64974_2090	b0e0d08359dae8421fc8dc08f4322e25	259	Pfam	PF12766	Pyridoxamine 5'-phosphate oxidase	6	125	2.7E-25
ATCC64974_2090	b0e0d08359dae8421fc8dc08f4322e25	259	SUPERFAMILY	SSF50475		78	131	1.34E-24
ATCC64974_2090	b0e0d08359dae8421fc8dc08f4322e25	259	SUPERFAMILY	SSF50475		168	259	1.34E-24
ATCC64974_2090	b0e0d08359dae8421fc8dc08f4322e25	259	SUPERFAMILY	SSF50475		24	51	1.34E-24
ATCC64974_2100	043da902a10ca0a8f34b1566d0e2db3c	253	Pfam	PF14580	Leucine-rich repeat	2	164	1.3E-62
ATCC64974_2100	043da902a10ca0a8f34b1566d0e2db3c	253	SUPERFAMILY	SSF52058		13	151	8.67E-29
ATCC64974_2110	f88f67eb057b3b3e6aad8d9505d9c7e9	712	Pfam	PF01150	GDA1/CD39 (nucleoside phosphatase) family	4	462	5.5E-110
ATCC64974_2120	2df6d643f8543d535262b66ff03c4b5d	474	Pfam	PF00909	Ammonium Transporter Family	34	432	1.1E-109
ATCC64974_2120	2df6d643f8543d535262b66ff03c4b5d	474	TIGRFAM	TIGR00836	amt: ammonium transporter	32	431	4.4E-121
ATCC64974_2120	2df6d643f8543d535262b66ff03c4b5d	474	SUPERFAMILY	SSF111352		30	415	1.15E-113
ATCC64974_2130	bacbe1e78cdea4162eee087b68563aac	547	SUPERFAMILY	SSF57701		25	60	3.4E-8
ATCC64974_2130	bacbe1e78cdea4162eee087b68563aac	547	Pfam	PF11951	Fungal specific transcription factor domain	114	383	3.7E-8
ATCC64974_2130	bacbe1e78cdea4162eee087b68563aac	547	Pfam	PF00172	Fungal Zn(2)-Cys(6) binuclear cluster domain	26	64	3.1E-5
ATCC64974_2160	84cdb89a96a18bcf433bf96c1a992e18	339	Pfam	PF00230	Major intrinsic protein	40	251	2.2E-42
ATCC64974_2160	84cdb89a96a18bcf433bf96c1a992e18	339	SUPERFAMILY	SSF81338		36	272	2.35E-56
ATCC64974_2170	d69497af6950d10b4a03aeae9611fc0c	417	SUPERFAMILY	SSF63380		148	265	2.01E-28
ATCC64974_2170	d69497af6950d10b4a03aeae9611fc0c	417	Pfam	PF00175	Oxidoreductase NAD-binding domain	278	392	2.3E-14
ATCC64974_2170	d69497af6950d10b4a03aeae9611fc0c	417	Pfam	PF00042	Globin	9	103	7.1E-8
ATCC64974_2170	d69497af6950d10b4a03aeae9611fc0c	417	SUPERFAMILY	SSF46458		1	135	4.16E-39
ATCC64974_2170	d69497af6950d10b4a03aeae9611fc0c	417	SUPERFAMILY	SSF52343		272	413	9.43E-30
ATCC64974_2180	32a801d87cac44d3e07601ae54d757d9	611	Pfam	PF00082	Subtilase family	328	521	3.0E-9
ATCC64974_2180	32a801d87cac44d3e07601ae54d757d9	611	SUPERFAMILY	SSF52743		211	603	5.24E-69
ATCC64974_2180	32a801d87cac44d3e07601ae54d757d9	611	SUPERFAMILY	SSF54897		33	187	6.12E-24
ATCC64974_2180	32a801d87cac44d3e07601ae54d757d9	611	Pfam	PF09286	Pro-kumamolisin, activation domain	38	177	2.3E-38
ATCC64974_2200	401b2acd8602cb5b4f2cd98f8f20ab27	503	SUPERFAMILY	SSF56112		16	145	6.34E-18
ATCC64974_2200	401b2acd8602cb5b4f2cd98f8f20ab27	503	SUPERFAMILY	SSF56112		239	302	6.34E-18
ATCC64974_2200	401b2acd8602cb5b4f2cd98f8f20ab27	503	Pfam	PF01636	Phosphotransferase enzyme family	22	301	6.8E-12
ATCC64974_2220	c3e5f009b0aa0632adbb712e75ed65a8	316	SUPERFAMILY	SSF47459		223	307	2.36E-13
ATCC64974_2220	c3e5f009b0aa0632adbb712e75ed65a8	316	Pfam	PF00010	Helix-loop-helix DNA-binding domain	224	282	1.1E-10
ATCC64974_2230	607b00e7e2e664b468497efc4c30e030	311	Pfam	PF05368	NmrA-like family	4	238	2.9E-15
ATCC64974_2230	607b00e7e2e664b468497efc4c30e030	311	SUPERFAMILY	SSF51735		4	254	4.13E-41
ATCC64974_2240	cfa8e2d98be03fd8f94e1a221faf7736	513	Pfam	PF01636	Phosphotransferase enzyme family	43	326	2.9E-11
ATCC64974_2240	cfa8e2d98be03fd8f94e1a221faf7736	513	SUPERFAMILY	SSF56112		12	169	1.59E-19
ATCC64974_2240	cfa8e2d98be03fd8f94e1a221faf7736	513	SUPERFAMILY	SSF56112		272	390	1.59E-19
ATCC64974_2250	ce300b77fc85f08ac1e8643ad93fde2b	538	Pfam	PF13520	Amino acid permease	43	492	1.1E-53
ATCC64974_2260	9422de28f02226bcc42c322066ed8667	1357	SUPERFAMILY	SSF52540		64	300	1.15E-31
ATCC64974_2260	9422de28f02226bcc42c322066ed8667	1357	Pfam	PF01061	ABC-2 type transporter	1040	1248	2.2E-36
ATCC64974_2260	9422de28f02226bcc42c322066ed8667	1357	Pfam	PF01061	ABC-2 type transporter	393	602	1.0E-45
ATCC64974_2260	9422de28f02226bcc42c322066ed8667	1357	Pfam	PF00005	ABC transporter	69	228	2.8E-19
ATCC64974_2260	9422de28f02226bcc42c322066ed8667	1357	Pfam	PF00005	ABC transporter	748	897	2.0E-18
ATCC64974_2260	9422de28f02226bcc42c322066ed8667	1357	SUPERFAMILY	SSF52540		735	953	7.91E-36
ATCC64974_2260	9422de28f02226bcc42c322066ed8667	1357	Pfam	PF06422	CDR ABC transporter	615	703	2.1E-23
ATCC64974_2290	79e5ab65f56ed43f5522b3b92d01b08b	399	SUPERFAMILY	SSF51726		2	399	3.14E-52
ATCC64974_2290	79e5ab65f56ed43f5522b3b92d01b08b	399	Pfam	PF01717	Cobalamin-independent synthase, Catalytic domain	179	369	7.7E-12
ATCC64974_2300	fbc6506b229c69971e7c9e711d1f83d0	299	Pfam	PF01975	Survival protein SurE	20	219	5.5E-35
ATCC64974_2300	fbc6506b229c69971e7c9e711d1f83d0	299	SUPERFAMILY	SSF64167		19	238	5.1E-43
ATCC64974_2310	1c452c0159d4713405d9d09d3884c16d	246	Pfam	PF05630	Necrosis inducing protein (NPP1)	50	244	2.3E-54
ATCC64974_2320	bb0035bde3f51685af9b84297145da57	417	SUPERFAMILY	SSF57180		380	414	3.53E-11
ATCC64974_2320	bb0035bde3f51685af9b84297145da57	417	Pfam	PF00734	Fungal cellulose binding domain	382	410	2.2E-13
ATCC64974_2320	bb0035bde3f51685af9b84297145da57	417	Pfam	PF03443	Glycosyl hydrolase family 61	22	237	3.0E-66
ATCC64974_2330	e1a044e1372c59f04075be8aaab028a2	595	SUPERFAMILY	SSF103473		113	554	3.4E-55
ATCC64974_2330	e1a044e1372c59f04075be8aaab028a2	595	Pfam	PF00083	Sugar (and other) transporter	133	557	9.0E-84
ATCC64974_2330	e1a044e1372c59f04075be8aaab028a2	595	TIGRFAM	TIGR00879	SP: MFS transporter, sugar porter (SP) family	114	552	1.3E-76
ATCC64974_2350	935a4b58c89e4ed7dff317431a87d2b3	466	Pfam	PF01490	Transmembrane amino acid transporter protein	63	446	1.7E-35
ATCC64974_2360	18fe8e92c0c755a44adbb17f6e3b15e4	535	TIGRFAM	TIGR00879	SP: MFS transporter, sugar porter (SP) family	15	467	7.5E-96
ATCC64974_2360	18fe8e92c0c755a44adbb17f6e3b15e4	535	Pfam	PF00083	Sugar (and other) transporter	20	471	2.7E-108
ATCC64974_2360	18fe8e92c0c755a44adbb17f6e3b15e4	535	SUPERFAMILY	SSF103473		251	468	1.22E-58
ATCC64974_2360	18fe8e92c0c755a44adbb17f6e3b15e4	535	SUPERFAMILY	SSF103473		17	219	1.22E-58
ATCC64974_2370	b2e806e44f6e1d510721f1233beffd73	459	SUPERFAMILY	SSF52540		3	114	4.43E-23
ATCC64974_2370	b2e806e44f6e1d510721f1233beffd73	459	Pfam	PF00005	ABC transporter	6	37	1.4E-6
ATCC64974_2370	b2e806e44f6e1d510721f1233beffd73	459	Pfam	PF00005	ABC transporter	228	365	3.1E-20
ATCC64974_2370	b2e806e44f6e1d510721f1233beffd73	459	Pfam	PF12848	ABC transporter	82	154	4.2E-7
ATCC64974_2370	b2e806e44f6e1d510721f1233beffd73	459	SUPERFAMILY	SSF52540		200	398	4.54E-39
ATCC64974_2380	faceb730981f26e487bfa7f6b2c31c17	239	Pfam	PF01670	Glycosyl hydrolase family 12	29	239	3.3E-90
ATCC64974_2380	faceb730981f26e487bfa7f6b2c31c17	239	SUPERFAMILY	SSF49899		18	239	3.39E-82
ATCC64974_2390	b1cb7a0c7a5f371bb7faeb45301294fa	629	SUPERFAMILY	SSF57701		4	50	7.46E-10
ATCC64974_2390	b1cb7a0c7a5f371bb7faeb45301294fa	629	Pfam	PF00172	Fungal Zn(2)-Cys(6) binuclear cluster domain	12	48	1.0E-7
ATCC64974_2390	b1cb7a0c7a5f371bb7faeb45301294fa	629	Pfam	PF04082	Fungal specific transcription factor domain	237	473	8.2E-19
ATCC64974_2400	59a87327823a2ca43e5f4bf8c21bfae3	646	SUPERFAMILY	SSF52540		9	160	8.06E-10
ATCC64974_2400	59a87327823a2ca43e5f4bf8c21bfae3	646	SUPERFAMILY	SSF56784		212	395	1.81E-9
ATCC64974_2420	0e8cada5cf4b076c7a29fefc13af7186	377	SUPERFAMILY	SSF50939		49	368	2.21E-39
ATCC64974_2430	60b086d709749c560b25f251aa0200f0	131	Pfam	PF00069	Protein kinase domain	3	110	2.9E-17
ATCC64974_2430	60b086d709749c560b25f251aa0200f0	131	SUPERFAMILY	SSF56112		4	109	2.02E-19
ATCC64974_2460	e17507f3f5df19d841b5e6cc8ac09c45	174	SUPERFAMILY	SSF52317		12	159	1.02E-19
ATCC64974_2470	09cd365ca9b86223d3642b1cbc4fa291	110	SUPERFAMILY	SSF54909		1	104	4.83E-18
ATCC64974_2470	09cd365ca9b86223d3642b1cbc4fa291	110	TIGRFAM	TIGR02118	TIGR02118: conserved hypothetical protein	4	105	8.2E-15
ATCC64974_2480	97986d5bcd979101adbc1773243d5daa	462	Pfam	PF01979	Amidohydrolase family	55	420	5.8E-73
ATCC64974_2480	97986d5bcd979101adbc1773243d5daa	462	SUPERFAMILY	SSF51556		58	372	5.9E-91
ATCC64974_2480	97986d5bcd979101adbc1773243d5daa	462	SUPERFAMILY	SSF51338		1	58	1.03E-32
ATCC64974_2480	97986d5bcd979101adbc1773243d5daa	462	SUPERFAMILY	SSF51338		371	445	1.03E-32
ATCC64974_2490	0b375efa41ce5e56c796e53c7b183eac	473	SUPERFAMILY	SSF53720		5	470	7.98E-145
ATCC64974_2490	0b375efa41ce5e56c796e53c7b183eac	473	Pfam	PF00171	Aldehyde dehydrogenase family	20	467	7.9E-143
ATCC64974_2500	c0bc64b0502c0f9a197f88c4821479ce	521	TIGRFAM	TIGR00879	SP: MFS transporter, sugar porter (SP) family	33	500	2.4E-81
ATCC64974_2500	c0bc64b0502c0f9a197f88c4821479ce	521	Pfam	PF00083	Sugar (and other) transporter	56	504	2.7E-78
ATCC64974_2500	c0bc64b0502c0f9a197f88c4821479ce	521	SUPERFAMILY	SSF103473		90	501	1.44E-45
ATCC64974_2510	8e805b9d67cbe98097abcc7d94d5d42c	343	Pfam	PF00107	Zinc-binding dehydrogenase	167	290	8.5E-25
ATCC64974_2510	8e805b9d67cbe98097abcc7d94d5d42c	343	Pfam	PF16884	N-terminal domain of oxidoreductase	33	115	4.7E-18
ATCC64974_2510	8e805b9d67cbe98097abcc7d94d5d42c	343	SUPERFAMILY	SSF50129		1	177	6.47E-22
ATCC64974_2510	8e805b9d67cbe98097abcc7d94d5d42c	343	SUPERFAMILY	SSF51735		133	308	2.4E-45
ATCC64974_2520	77bdcd019a72ddd569606372d774791c	463	Pfam	PF16010	Cytochrome domain of cellobiose dehydrogenase	25	201	1.7E-23
ATCC64974_2520	77bdcd019a72ddd569606372d774791c	463	SUPERFAMILY	SSF49344		18	205	6.67E-44
ATCC64974_2530	963f37adaf1682f093d9d4fb55549935	209	SUPERFAMILY	SSF69118		4	188	4.61E-30
ATCC64974_2540	92436f50eff57acd3e8b23a19a20276d	538	SUPERFAMILY	SSF103473		68	503	4.45E-62
ATCC64974_2540	92436f50eff57acd3e8b23a19a20276d	538	Pfam	PF07690	Major Facilitator Superfamily	90	459	7.4E-32
ATCC64974_2550	44d190cb3bba3bd3851f9e67c453d904	365	SUPERFAMILY	SSF48208		20	362	1.36E-91
ATCC64974_2550	44d190cb3bba3bd3851f9e67c453d904	365	Pfam	PF07470	Glycosyl Hydrolase Family 88	23	362	1.6E-94
ATCC64974_2560	037946a55609355cde40397fe90ba5c7	572	SUPERFAMILY	SSF54373		301	503	6.77E-24
ATCC64974_2560	037946a55609355cde40397fe90ba5c7	572	Pfam	PF05199	GMC oxidoreductase	419	553	2.3E-33
ATCC64974_2560	037946a55609355cde40397fe90ba5c7	572	SUPERFAMILY	SSF51905		5	298	2.91E-61
ATCC64974_2560	037946a55609355cde40397fe90ba5c7	572	SUPERFAMILY	SSF51905		502	564	2.91E-61
ATCC64974_2560	037946a55609355cde40397fe90ba5c7	572	Pfam	PF00732	GMC oxidoreductase	9	305	2.5E-53
ATCC64974_2570	9d6c6edd11ff617527c5ad46d3219e98	520	Pfam	PF08031	Berberine and berberine like	458	501	1.6E-9
ATCC64974_2570	9d6c6edd11ff617527c5ad46d3219e98	520	Pfam	PF01565	FAD binding domain	57	206	1.4E-17
ATCC64974_2570	9d6c6edd11ff617527c5ad46d3219e98	520	SUPERFAMILY	SSF56176		46	238	2.48E-44
ATCC64974_2590	58a49f135283ed55d34ec7af6e009862	1315	SUPERFAMILY	SSF52172		1151	1282	2.42E-26
ATCC64974_2590	58a49f135283ed55d34ec7af6e009862	1315	Pfam	PF08446	PAS fold	191	263	1.7E-8
ATCC64974_2590	58a49f135283ed55d34ec7af6e009862	1315	SUPERFAMILY	SSF47384		743	821	1.79E-12
ATCC64974_2590	58a49f135283ed55d34ec7af6e009862	1315	SUPERFAMILY	SSF55781		570	746	6.96E-45
ATCC64974_2590	58a49f135283ed55d34ec7af6e009862	1315	SUPERFAMILY	SSF55874		810	1001	2.1E-30
ATCC64974_2590	58a49f135283ed55d34ec7af6e009862	1315	Pfam	PF00512	His Kinase A (phospho-acceptor) domain	760	819	1.5E-9
ATCC64974_2590	58a49f135283ed55d34ec7af6e009862	1315	Pfam	PF00360	Phytochrome region	570	733	3.9E-28
ATCC64974_2590	58a49f135283ed55d34ec7af6e009862	1315	SUPERFAMILY	SSF55785		186	316	5.76E-25
ATCC64974_2590	58a49f135283ed55d34ec7af6e009862	1315	SUPERFAMILY	SSF55781		371	561	6.32E-52
ATCC64974_2590	58a49f135283ed55d34ec7af6e009862	1315	Pfam	PF02518	Histidine kinase-, DNA gyrase B-, and HSP90-like ATPase	868	1002	2.6E-18
ATCC64974_2590	58a49f135283ed55d34ec7af6e009862	1315	Pfam	PF01590	GAF domain	390	556	5.3E-13
ATCC64974_2590	58a49f135283ed55d34ec7af6e009862	1315	Pfam	PF00072	Response regulator receiver domain	1155	1278	5.9E-14
ATCC64974_2620	23ef7a44ac38c045dbe8a6408e66f17c	430	Pfam	PF10058	Predicted integral membrane zinc-ribbon metal-binding protein	267	323	7.9E-21
ATCC64974_2630	e49bfb1dd8f8c8105422fdaa0457d5a9	1387	Pfam	PF00636	Ribonuclease III domain	950	1055	3.6E-24
ATCC64974_2630	e49bfb1dd8f8c8105422fdaa0457d5a9	1387	Pfam	PF00636	Ribonuclease III domain	1130	1276	2.1E-16
ATCC64974_2630	e49bfb1dd8f8c8105422fdaa0457d5a9	1387	SUPERFAMILY	SSF52540		370	513	2.36E-38
ATCC64974_2630	e49bfb1dd8f8c8105422fdaa0457d5a9	1387	SUPERFAMILY	SSF52540		63	237	2.36E-38
ATCC64974_2630	e49bfb1dd8f8c8105422fdaa0457d5a9	1387	SUPERFAMILY	SSF69065		925	1068	1.53E-33
ATCC64974_2630	e49bfb1dd8f8c8105422fdaa0457d5a9	1387	Pfam	PF00271	Helicase conserved C-terminal domain	370	494	1.0E-15
ATCC64974_2630	e49bfb1dd8f8c8105422fdaa0457d5a9	1387	Pfam	PF03368	Dicer dimerisation domain	565	654	6.0E-25
ATCC64974_2630	e49bfb1dd8f8c8105422fdaa0457d5a9	1387	SUPERFAMILY	SSF69065		1095	1187	4.45E-30
ATCC64974_2630	e49bfb1dd8f8c8105422fdaa0457d5a9	1387	SUPERFAMILY	SSF69065		1257	1292	4.45E-30
ATCC64974_2630	e49bfb1dd8f8c8105422fdaa0457d5a9	1387	Pfam	PF00270	DEAD/DEAH box helicase	22	154	4.2E-16
ATCC64974_2640	df2a2f9f2de5ef4f6663e0dd8416c208	259	SUPERFAMILY	SSF57959		81	140	9.0E-14
ATCC64974_2640	df2a2f9f2de5ef4f6663e0dd8416c208	259	Pfam	PF00170	bZIP transcription factor	78	131	7.5E-11
ATCC64974_2650	a8eaa6c4c1e5e532860c0a70e3ad5ce5	737	Pfam	PF04547	Calcium-activated chloride channel	170	646	3.6E-120
ATCC64974_2660	6f78402a59c7b659ba655ed77b7b532f	174	SUPERFAMILY	SSF55729		6	164	1.1E-30
ATCC64974_2660	6f78402a59c7b659ba655ed77b7b532f	174	Pfam	PF00583	Acetyltransferase (GNAT) family	71	150	2.3E-16
ATCC64974_2670	5b015e139229011b645b7d96fd52d202	1189	SUPERFAMILY	SSF90257		995	1089	2.3E-6
ATCC64974_2670	5b015e139229011b645b7d96fd52d202	1189	Pfam	PF01465	GRIP domain	1144	1182	3.2E-16
ATCC64974_2670	5b015e139229011b645b7d96fd52d202	1189	SUPERFAMILY	SSF57997		812	898	5.1E-5
ATCC64974_2670	5b015e139229011b645b7d96fd52d202	1189	SUPERFAMILY	SSF57997		304	526	1.14E-6
ATCC64974_2680	d0d148581b30b72b505a1489e955f46d	1544	SUPERFAMILY	SSF52151		1235	1520	4.19E-56
ATCC64974_2680	d0d148581b30b72b505a1489e955f46d	1544	SUPERFAMILY	SSF51206		400	444	1.42E-7
ATCC64974_2680	d0d148581b30b72b505a1489e955f46d	1544	SUPERFAMILY	SSF51206		192	254	1.42E-7
ATCC64974_2680	d0d148581b30b72b505a1489e955f46d	1544	Pfam	PF01734	Patatin-like phospholipase	1241	1288	2.2E-13
ATCC64974_2680	d0d148581b30b72b505a1489e955f46d	1544	SUPERFAMILY	SSF51206		873	988	1.27E-26
ATCC64974_2680	d0d148581b30b72b505a1489e955f46d	1544	Pfam	PF00027	Cyclic nucleotide-binding domain	881	968	2.3E-17
ATCC64974_2680	d0d148581b30b72b505a1489e955f46d	1544	SUPERFAMILY	SSF51206		711	760	1.57E-14
ATCC64974_2680	d0d148581b30b72b505a1489e955f46d	1544	SUPERFAMILY	SSF51206		805	870	1.57E-14
ATCC64974_2690	97df4510c8b6477b63be95d9ad176718	288	Pfam	PF11913	Protein of unknown function (DUF3431)	58	276	1.6E-74
ATCC64974_2700	76aacc2d637290442538896fd9934e91	533	Pfam	PF01565	FAD binding domain	78	214	1.8E-24
ATCC64974_2700	76aacc2d637290442538896fd9934e91	533	SUPERFAMILY	SSF56176		43	259	4.21E-42
ATCC64974_2700	76aacc2d637290442538896fd9934e91	533	Pfam	PF08031	Berberine and berberine like	487	529	7.5E-13
ATCC64974_2710	f5e1657eb880fd9af9edbb96963dc6e2	168	Pfam	PF01284	Membrane-associating domain	11	133	5.6E-19
ATCC64974_2720	ecce50f9ebcb2a6612d51cb029ea87d3	430	Pfam	PF07690	Major Facilitator Superfamily	48	284	6.1E-17
ATCC64974_2720	ecce50f9ebcb2a6612d51cb029ea87d3	430	SUPERFAMILY	SSF103473		37	425	9.94E-51
ATCC64974_2730	d8db598fe5714964dd07c29f962f793d	437	Pfam	PF04666	N-Acetylglucosaminyltransferase-IV (GnT-IV) conserved region	98	245	6.7E-7
ATCC64974_2740	c910ee42f1bde737273e6f74a9f97630	521	SUPERFAMILY	SSF48264		25	505	1.31E-70
ATCC64974_2740	c910ee42f1bde737273e6f74a9f97630	521	Pfam	PF00067	Cytochrome P450	50	492	1.1E-38
ATCC64974_2760	bee19c22d1f1f0b22633f41dcb9dbd58	752	Pfam	PF00022	Actin	54	261	2.4E-28
ATCC64974_2760	bee19c22d1f1f0b22633f41dcb9dbd58	752	Pfam	PF00022	Actin	615	741	2.5E-22
ATCC64974_2760	bee19c22d1f1f0b22633f41dcb9dbd58	752	SUPERFAMILY	SSF53067		54	205	1.29E-30
ATCC64974_2760	bee19c22d1f1f0b22633f41dcb9dbd58	752	SUPERFAMILY	SSF53067		615	744	6.2E-55
ATCC64974_2760	bee19c22d1f1f0b22633f41dcb9dbd58	752	SUPERFAMILY	SSF53067		201	300	6.2E-55
ATCC64974_2770	0aaaacfa8b16067640f7721bc7a063eb	78	Pfam	PF08650	DASH complex subunit Dad4	1	71	3.6E-32
ATCC64974_2780	7d1782f53afc46c4c00381c6f74da9d0	187	Pfam	PF08265	YL1 nuclear protein C-terminal domain	137	165	2.9E-16
ATCC64974_2790	4689778e253c00b4b3785b6cc96e5fdb	136	Pfam	PF04178	Got1/Sft2-like family	13	111	3.0E-14
ATCC64974_2800	9eea973f633004a12658d200dd45dcd3	131	Pfam	PF00235	Profilin	8	129	9.8E-41
ATCC64974_2800	9eea973f633004a12658d200dd45dcd3	131	SUPERFAMILY	SSF55770		8	128	1.31E-37
ATCC64974_2820	d2d0e679edd724911bd798f777c20519	1991	SUPERFAMILY	SSF158702		822	996	6.54E-45
ATCC64974_2820	d2d0e679edd724911bd798f777c20519	1991	Pfam	PF02889	Sec63 Brl domain	1635	1965	2.4E-52
ATCC64974_2820	d2d0e679edd724911bd798f777c20519	1991	Pfam	PF02889	Sec63 Brl domain	794	1099	4.7E-81
ATCC64974_2820	d2d0e679edd724911bd798f777c20519	1991	SUPERFAMILY	SSF52540		1026	1325	6.38E-55
ATCC64974_2820	d2d0e679edd724911bd798f777c20519	1991	SUPERFAMILY	SSF52540		486	700	6.82E-43
ATCC64974_2820	d2d0e679edd724911bd798f777c20519	1991	SUPERFAMILY	SSF52540		217	476	3.71E-42
ATCC64974_2820	d2d0e679edd724911bd798f777c20519	1991	SUPERFAMILY	SSF158702		1664	1822	7.59E-43
ATCC64974_2820	d2d0e679edd724911bd798f777c20519	1991	SUPERFAMILY	SSF52540		1327	1537	2.96E-45
ATCC64974_2820	d2d0e679edd724911bd798f777c20519	1991	Pfam	PF00270	DEAD/DEAH box helicase	285	469	1.2E-26
ATCC64974_2820	d2d0e679edd724911bd798f777c20519	1991	Pfam	PF00270	DEAD/DEAH box helicase	1144	1307	1.6E-22
ATCC64974_2820	d2d0e679edd724911bd798f777c20519	1991	SUPERFAMILY	SSF46785		1537	1647	9.52E-7
ATCC64974_2820	d2d0e679edd724911bd798f777c20519	1991	SUPERFAMILY	SSF81296		1837	1966	3.64E-15
ATCC64974_2820	d2d0e679edd724911bd798f777c20519	1991	Pfam	PF00271	Helicase conserved C-terminal domain	1420	1507	2.0E-6
ATCC64974_2820	d2d0e679edd724911bd798f777c20519	1991	Pfam	PF00271	Helicase conserved C-terminal domain	528	670	2.7E-6
ATCC64974_2830	14d0c985038113afbe05d2fb21e16592	334	SUPERFAMILY	SSF49879		201	328	3.25E-22
ATCC64974_2830	14d0c985038113afbe05d2fb21e16592	334	Pfam	PF00498	FHA domain	241	320	1.4E-13
ATCC64974_2840	b6cc7aed55f636968e87f377dd7dd89a	308	Pfam	PF00226	DnaJ domain	77	131	1.4E-6
ATCC64974_2840	b6cc7aed55f636968e87f377dd7dd89a	308	SUPERFAMILY	SSF46565		55	136	5.1E-12
ATCC64974_2860	e1b270f84482c7275a206a28cbd7036b	445	Pfam	PF00441	Acyl-CoA dehydrogenase, C-terminal domain	282	437	8.3E-33
ATCC64974_2860	e1b270f84482c7275a206a28cbd7036b	445	SUPERFAMILY	SSF47203		280	443	7.57E-44
ATCC64974_2860	e1b270f84482c7275a206a28cbd7036b	445	Pfam	PF02771	Acyl-CoA dehydrogenase, N-terminal domain	49	161	3.6E-20
ATCC64974_2860	e1b270f84482c7275a206a28cbd7036b	445	Pfam	PF02770	Acyl-CoA dehydrogenase, middle domain	166	269	7.0E-18
ATCC64974_2860	e1b270f84482c7275a206a28cbd7036b	445	SUPERFAMILY	SSF56645		47	294	9.16E-56
ATCC64974_2870	fcbef5893d0f135081c80e40dff0cc9c	279	Pfam	PF01828	Peptidase A4 family	72	277	3.2E-67
ATCC64974_2870	fcbef5893d0f135081c80e40dff0cc9c	279	SUPERFAMILY	SSF49899		68	277	6.01E-68
ATCC64974_2880	643322756a19d72cefba76641dc56dd5	377	Pfam	PF08242	Methyltransferase domain	142	251	1.9E-15
ATCC64974_2880	643322756a19d72cefba76641dc56dd5	377	SUPERFAMILY	SSF53335		341	361	1.52E-40
ATCC64974_2880	643322756a19d72cefba76641dc56dd5	377	SUPERFAMILY	SSF53335		93	296	1.52E-40
ATCC64974_2890	3e1ee346731b8f3e57be153d36900d2e	615	Pfam	PF00920	Dehydratase family	78	609	1.6E-211
ATCC64974_2890	3e1ee346731b8f3e57be153d36900d2e	615	SUPERFAMILY	SSF52016		425	612	5.81E-53
ATCC64974_2890	3e1ee346731b8f3e57be153d36900d2e	615	SUPERFAMILY	SSF143975		37	423	1.96E-132
ATCC64974_2890	3e1ee346731b8f3e57be153d36900d2e	615	TIGRFAM	TIGR00110	ilvD: dihydroxy-acid dehydratase	62	612	8.7E-219
ATCC64974_2900	1ccef14d03f950e598258755d8e8bb35	1558	SUPERFAMILY	SSF52540		605	851	3.65E-46
ATCC64974_2900	1ccef14d03f950e598258755d8e8bb35	1558	SUPERFAMILY	SSF52540		1425	1535	2.77E-64
ATCC64974_2900	1ccef14d03f950e598258755d8e8bb35	1558	SUPERFAMILY	SSF52540		1256	1391	2.77E-64
ATCC64974_2900	1ccef14d03f950e598258755d8e8bb35	1558	SUPERFAMILY	SSF90123		928	1250	1.27E-43
ATCC64974_2900	1ccef14d03f950e598258755d8e8bb35	1558	Pfam	PF00005	ABC transporter	631	784	1.3E-16
ATCC64974_2900	1ccef14d03f950e598258755d8e8bb35	1558	Pfam	PF00005	ABC transporter	1285	1465	1.7E-29
ATCC64974_2900	1ccef14d03f950e598258755d8e8bb35	1558	Pfam	PF00664	ABC transporter transmembrane region	934	1195	1.4E-26
ATCC64974_2900	1ccef14d03f950e598258755d8e8bb35	1558	Pfam	PF00664	ABC transporter transmembrane region	402	564	2.4E-14
ATCC64974_2900	1ccef14d03f950e598258755d8e8bb35	1558	SUPERFAMILY	SSF90123		262	589	2.62E-20
ATCC64974_2910	bc6c4a440d0356ca19ae4fff3dd99e50	333	Pfam	PF11905	Domain of unknown function (DUF3425)	206	310	1.8E-23
ATCC64974_2920	737d841860f06ca0d5711eb85d84d3e6	354	SUPERFAMILY	SSF51971		19	225	1.35E-23
ATCC64974_2920	737d841860f06ca0d5711eb85d84d3e6	354	SUPERFAMILY	SSF51971		290	349	1.35E-23
ATCC64974_2920	737d841860f06ca0d5711eb85d84d3e6	354	SUPERFAMILY	SSF54373		212	304	3.4E-13
ATCC64974_2920	737d841860f06ca0d5711eb85d84d3e6	354	Pfam	PF01266	FAD dependent oxidoreductase	21	342	1.6E-28
ATCC64974_2930	0b8b281ba3b72aebc31edf89e5981219	435	Pfam	PF12006	Protein of unknown function (DUF3500)	87	411	1.4E-108
ATCC64974_2940	1e3e913f6a3a1c58e341e19fddd5cfac	602	SUPERFAMILY	SSF51905		289	376	8.22E-52
ATCC64974_2940	1e3e913f6a3a1c58e341e19fddd5cfac	602	SUPERFAMILY	SSF51905		14	196	8.22E-52
ATCC64974_2940	1e3e913f6a3a1c58e341e19fddd5cfac	602	Pfam	PF01494	FAD binding domain	13	366	4.7E-77
ATCC64974_2950	e6196d14ef9129bb852651f1f0d9af64	711	SUPERFAMILY	SSF69593		208	309	2.22E-8
ATCC64974_2950	e6196d14ef9129bb852651f1f0d9af64	711	Pfam	PF01553	Acyltransferase	36	260	7.7E-7
ATCC64974_2960	21ecb650f1b12e6c4d30b468445acd2d	500	SUPERFAMILY	SSF51556		67	423	3.55E-89
ATCC64974_2960	21ecb650f1b12e6c4d30b468445acd2d	500	Pfam	PF01979	Amidohydrolase family	63	475	7.5E-30
ATCC64974_2960	21ecb650f1b12e6c4d30b468445acd2d	500	SUPERFAMILY	SSF51338		423	487	4.32E-17
ATCC64974_2960	21ecb650f1b12e6c4d30b468445acd2d	500	TIGRFAM	TIGR03178	allantoinase: allantoinase	11	494	1.1E-137
ATCC64974_2970	4585f0724b35702972c6c7c97e768a60	869	SUPERFAMILY	SSF55931		541	867	6.87E-74
ATCC64974_2970	4585f0724b35702972c6c7c97e768a60	869	Pfam	PF04909	Amidohydrolase	262	376	5.2E-16
ATCC64974_2970	4585f0724b35702972c6c7c97e768a60	869	Pfam	PF00120	Glutamine synthetase, catalytic domain	542	856	1.1E-68
ATCC64974_2970	4585f0724b35702972c6c7c97e768a60	869	SUPERFAMILY	SSF51556		180	412	1.22E-30
ATCC64974_2980	911cb58b6dffe752448b9ce931e610a3	371	Pfam	PF00185	Aspartate/ornithine carbamoyltransferase, Asp/Orn binding domain	206	356	2.2E-43
ATCC64974_2980	911cb58b6dffe752448b9ce931e610a3	371	Pfam	PF02729	Aspartate/ornithine carbamoyltransferase, carbamoyl-P binding domain	45	189	1.2E-44
ATCC64974_2980	911cb58b6dffe752448b9ce931e610a3	371	SUPERFAMILY	SSF53671		42	361	3.8E-88
ATCC64974_2980	911cb58b6dffe752448b9ce931e610a3	371	TIGRFAM	TIGR00658	orni_carb_tr: ornithine carbamoyltransferase	45	361	3.7E-102
ATCC64974_2990	189ab3d05bbd1af3998f5e22d50831e3	357	SUPERFAMILY	SSF52833		224	348	7.38E-12
ATCC64974_2990	189ab3d05bbd1af3998f5e22d50831e3	357	Pfam	PF06999	Sucrase/ferredoxin-like	75	346	7.5E-60
ATCC64974_3000	de9c8832ccf9eab4f5a5d31785be56ce	332	Pfam	PF02517	CAAX protease self-immunity	151	257	1.3E-15
ATCC64974_3010	353116b9a85653aee82c846a9b6212ff	620	Pfam	PF00743	Flavin-binding monooxygenase-like	63	276	5.2E-13
ATCC64974_3010	353116b9a85653aee82c846a9b6212ff	620	SUPERFAMILY	SSF51905		61	273	2.24E-46
ATCC64974_3010	353116b9a85653aee82c846a9b6212ff	620	SUPERFAMILY	SSF51905		350	569	5.18E-16
ATCC64974_3010	353116b9a85653aee82c846a9b6212ff	620	SUPERFAMILY	SSF51905		205	410	2.85E-34
ATCC64974_3030	0e9c078319ef7b414f74523a244efe31	330	Pfam	PF00106	short chain dehydrogenase	22	158	8.0E-12
ATCC64974_3030	0e9c078319ef7b414f74523a244efe31	330	SUPERFAMILY	SSF51735		21	261	4.37E-23
ATCC64974_3040	a10b89033c6ea1e551ebf2c2974f7087	557	SUPERFAMILY	SSF52047		216	395	1.02E-10
ATCC64974_3040	a10b89033c6ea1e551ebf2c2974f7087	557	Pfam	PF00646	F-box domain	136	177	1.2E-7
ATCC64974_3040	a10b89033c6ea1e551ebf2c2974f7087	557	SUPERFAMILY	SSF81383		128	192	9.81E-12
ATCC64974_3040	a10b89033c6ea1e551ebf2c2974f7087	557	SUPERFAMILY	SSF48452		11	129	1.29E-18
ATCC64974_3040	a10b89033c6ea1e551ebf2c2974f7087	557	SUPERFAMILY	SSF52047		336	540	2.35E-16
ATCC64974_3050	b385f2df77f44def8948a18e2a1babe1	580	Pfam	PF11559	Afadin- and alpha -actinin-Binding	7	163	1.4E-45
ATCC64974_3070	5c514df289c6d88a43267ffa1bf5a7d3	710	SUPERFAMILY	SSF52922		565	702	1.05E-34
ATCC64974_3070	5c514df289c6d88a43267ffa1bf5a7d3	710	SUPERFAMILY	SSF52518		26	346	4.53E-95
ATCC64974_3070	5c514df289c6d88a43267ffa1bf5a7d3	710	SUPERFAMILY	SSF52518		363	561	2.41E-55
ATCC64974_3070	5c514df289c6d88a43267ffa1bf5a7d3	710	Pfam	PF00456	Transketolase, thiamine diphosphate binding domain	27	359	1.0E-128
ATCC64974_3070	5c514df289c6d88a43267ffa1bf5a7d3	710	Pfam	PF02779	Transketolase, pyrimidine binding domain	375	559	1.0E-38
ATCC64974_3070	5c514df289c6d88a43267ffa1bf5a7d3	710	Pfam	PF02780	Transketolase, C-terminal domain	578	628	1.3E-6
ATCC64974_3080	2bae1477c8337d218b2ad5b426d6fb38	388	SUPERFAMILY	SSF51735		175	337	2.59E-24
ATCC64974_3080	2bae1477c8337d218b2ad5b426d6fb38	388	Pfam	PF00107	Zinc-binding dehydrogenase	206	341	9.9E-14
ATCC64974_3080	2bae1477c8337d218b2ad5b426d6fb38	388	SUPERFAMILY	SSF50129		37	204	3.93E-50
ATCC64974_3080	2bae1477c8337d218b2ad5b426d6fb38	388	Pfam	PF08240	Alcohol dehydrogenase GroES-like domain	56	166	9.3E-30
ATCC64974_3090	83fd692d7c3a5c5f128ef260e407e4ef	457	Pfam	PF03663	Glycosyl hydrolase family 76	35	398	3.7E-148
ATCC64974_3090	83fd692d7c3a5c5f128ef260e407e4ef	457	SUPERFAMILY	SSF48208		41	328	7.14E-52
ATCC64974_3120	5aa5b615b135e7e8478d40af81e774e2	426	Pfam	PF11951	Fungal specific transcription factor domain	2	425	3.4E-34
ATCC64974_3130	eb9e4e540253355bc96fb1a5868abecc	501	Pfam	PF07690	Major Facilitator Superfamily	49	415	3.5E-34
ATCC64974_3130	eb9e4e540253355bc96fb1a5868abecc	501	SUPERFAMILY	SSF103473		28	460	2.09E-65
ATCC64974_3140	95b8d02ce2bc3e5efca6f7a8c465d0f3	420	SUPERFAMILY	SSF51556		65	370	2.02E-78
ATCC64974_3140	95b8d02ce2bc3e5efca6f7a8c465d0f3	420	Pfam	PF01979	Amidohydrolase family	62	417	4.9E-40
ATCC64974_3140	95b8d02ce2bc3e5efca6f7a8c465d0f3	420	SUPERFAMILY	SSF51338		12	78	1.58E-6
ATCC64974_3140	95b8d02ce2bc3e5efca6f7a8c465d0f3	420	SUPERFAMILY	SSF51338		354	419	1.17E-8
ATCC64974_3150	bae67ad281b0e4e56c5c259c63357b30	1432	Pfam	PF01061	ABC-2 type transporter	450	660	4.6E-45
ATCC64974_3150	bae67ad281b0e4e56c5c259c63357b30	1432	Pfam	PF01061	ABC-2 type transporter	1116	1324	6.9E-38
ATCC64974_3150	bae67ad281b0e4e56c5c259c63357b30	1432	Pfam	PF06422	CDR ABC transporter	673	763	5.3E-28
ATCC64974_3150	bae67ad281b0e4e56c5c259c63357b30	1432	SUPERFAMILY	SSF52540		799	1041	6.02E-35
ATCC64974_3150	bae67ad281b0e4e56c5c259c63357b30	1432	Pfam	PF00005	ABC transporter	820	971	3.5E-18
ATCC64974_3150	bae67ad281b0e4e56c5c259c63357b30	1432	Pfam	PF00005	ABC transporter	132	286	2.1E-17
ATCC64974_3150	bae67ad281b0e4e56c5c259c63357b30	1432	SUPERFAMILY	SSF52540		125	351	1.5E-28
ATCC64974_3160	4b8bcf2c16b1965dd9b1997e1c180189	438	Pfam	PF16983	Molybdate transporter of MFS superfamily	223	344	2.4E-31
ATCC64974_3160	4b8bcf2c16b1965dd9b1997e1c180189	438	Pfam	PF16983	Molybdate transporter of MFS superfamily	21	134	1.8E-35
ATCC64974_3170	c2f97d4fdc66cccf0ebc4e937f6cb988	262	Pfam	PF12572	Protein of unknown function (DUF3752)	106	257	4.1E-43
ATCC64974_3180	fddf9d71b55aa3c3e89669e072b5f6da	505	Pfam	PF10361	Protein of unknown function (DUF2434)	41	334	2.7E-124
ATCC64974_3190	e123667cd05754ae0109a91fd4dabc83	334	Pfam	PF00067	Cytochrome P450	2	326	1.5E-67
ATCC64974_3190	e123667cd05754ae0109a91fd4dabc83	334	SUPERFAMILY	SSF48264		4	331	5.37E-72
ATCC64974_3200	1e7a4819507c025435d25a46aeca5ac9	710	SUPERFAMILY	SSF48371		205	236	1.96E-55
ATCC64974_3200	1e7a4819507c025435d25a46aeca5ac9	710	SUPERFAMILY	SSF48371		284	434	1.96E-55
ATCC64974_3200	1e7a4819507c025435d25a46aeca5ac9	710	SUPERFAMILY	SSF48371		566	655	1.96E-55
ATCC64974_3200	1e7a4819507c025435d25a46aeca5ac9	710	SUPERFAMILY	SSF48371		95	176	1.96E-55
ATCC64974_3210	22fb4100d2d37930b10ea8876168bf52	650	Pfam	PF00271	Helicase conserved C-terminal domain	350	462	1.4E-21
ATCC64974_3210	22fb4100d2d37930b10ea8876168bf52	650	SUPERFAMILY	SSF52540		168	481	1.17E-53
ATCC64974_3210	22fb4100d2d37930b10ea8876168bf52	650	Pfam	PF00270	DEAD/DEAH box helicase	106	294	3.4E-45
ATCC64974_3220	7ac99e7750ea0bd5cab40de896d6ca23	449	SUPERFAMILY	SSF51905		8	190	1.76E-43
ATCC64974_3220	7ac99e7750ea0bd5cab40de896d6ca23	449	SUPERFAMILY	SSF51905		305	403	1.76E-43
ATCC64974_3220	7ac99e7750ea0bd5cab40de896d6ca23	449	Pfam	PF01494	FAD binding domain	9	335	6.8E-14
ATCC64974_3240	d998eab7be1adcde42818567c4de1744	895	Pfam	PF02714	Calcium-dependent channel, 7TM region, putative phosphate	418	687	2.4E-90
ATCC64974_3240	d998eab7be1adcde42818567c4de1744	895	Pfam	PF13967	Late exocytosis, associated with Golgi transport	33	183	3.4E-46
ATCC64974_3240	d998eab7be1adcde42818567c4de1744	895	Pfam	PF12621	Extracellular tail, of 10TM putative phosphate transporter	795	887	8.3E-32
ATCC64974_3240	d998eab7be1adcde42818567c4de1744	895	Pfam	PF14703	Cytosolic domain of 10TM putative phosphate transporter	206	403	4.1E-35
ATCC64974_3260	c5b53471bf0ea35c11f796162baeb56d	961	SUPERFAMILY	SSF50249		228	372	7.37E-63
ATCC64974_3260	c5b53471bf0ea35c11f796162baeb56d	961	SUPERFAMILY	SSF50249		113	177	7.37E-63
ATCC64974_3260	c5b53471bf0ea35c11f796162baeb56d	961	Pfam	PF17207	MCM OB domain	242	370	2.4E-40
ATCC64974_3260	c5b53471bf0ea35c11f796162baeb56d	961	Pfam	PF00493	MCM2/3/5 family	476	801	1.5E-131
ATCC64974_3260	c5b53471bf0ea35c11f796162baeb56d	961	Pfam	PF14551	MCM N-terminal domain	86	235	1.6E-20
ATCC64974_3260	c5b53471bf0ea35c11f796162baeb56d	961	SUPERFAMILY	SSF52540		500	813	2.75E-39
ATCC64974_3270	432ffe6247d0dae3e10baf92abf93ba5	668	SUPERFAMILY	SSF52540		620	667	8.86E-28
ATCC64974_3270	432ffe6247d0dae3e10baf92abf93ba5	668	SUPERFAMILY	SSF52540		467	592	8.86E-28
ATCC64974_3270	432ffe6247d0dae3e10baf92abf93ba5	668	Pfam	PF00176	SNF2 family N-terminal domain	469	667	5.9E-35
ATCC64974_3280	8d960fe6b0044e74a10d777b8aca8107	296	Pfam	PF00271	Helicase conserved C-terminal domain	100	208	2.7E-11
ATCC64974_3280	8d960fe6b0044e74a10d777b8aca8107	296	SUPERFAMILY	SSF52540		86	258	2.88E-39
ATCC64974_3310	dab76a2b6ff47de61f1bad2d9e69bb7d	1121	SUPERFAMILY	SSF48371		682	779	3.74E-6
ATCC64974_3310	dab76a2b6ff47de61f1bad2d9e69bb7d	1121	SUPERFAMILY	SSF48371		557	586	3.74E-6
ATCC64974_3310	dab76a2b6ff47de61f1bad2d9e69bb7d	1121	SUPERFAMILY	SSF48371		873	1020	3.74E-6
ATCC64974_3310	dab76a2b6ff47de61f1bad2d9e69bb7d	1121	Pfam	PF16201	Nucleolar pre-ribosomal-associated protein 1	880	1072	1.7E-54
ATCC64974_3310	dab76a2b6ff47de61f1bad2d9e69bb7d	1121	Pfam	PF11707	Ribosome 60S biogenesis N-terminal	96	443	6.3E-99
ATCC64974_3320	6c03a3826032e0c62860cedd56efe2c5	174	Pfam	PF13924	Lipocalin-like domain	12	158	7.2E-14
ATCC64974_3330	9e082e72a3eefba00ffb5deee9655d57	1231	SUPERFAMILY	SSF50249		263	337	2.61E-14
ATCC64974_3330	9e082e72a3eefba00ffb5deee9655d57	1231	Pfam	PF04408	Helicase associated domain (HA2)	959	1047	7.6E-24
ATCC64974_3330	9e082e72a3eefba00ffb5deee9655d57	1231	Pfam	PF00271	Helicase conserved C-terminal domain	767	897	2.6E-13
ATCC64974_3330	9e082e72a3eefba00ffb5deee9655d57	1231	Pfam	PF00575	S1 RNA binding domain	264	326	2.7E-10
ATCC64974_3330	9e082e72a3eefba00ffb5deee9655d57	1231	SUPERFAMILY	SSF52540		557	1093	2.8E-136
ATCC64974_3330	9e082e72a3eefba00ffb5deee9655d57	1231	Pfam	PF07717	Oligonucleotide/oligosaccharide-binding (OB)-fold	1105	1180	1.9E-20
ATCC64974_3340	bfa2dfb76e859561e6d898395ba8bc64	636	SUPERFAMILY	SSF52540		76	347	7.34E-22
ATCC64974_3340	bfa2dfb76e859561e6d898395ba8bc64	636	Pfam	PF12513	Mitochondrial degradasome RNA helicase subunit C terminal	513	559	1.6E-16
ATCC64974_3340	bfa2dfb76e859561e6d898395ba8bc64	636	Pfam	PF00271	Helicase conserved C-terminal domain	258	345	8.6E-9
ATCC64974_3350	f21566e2cc7c10c149ddbc90dba3a029	675	Pfam	PF00995	Sec1 family	26	580	2.4E-109
ATCC64974_3350	f21566e2cc7c10c149ddbc90dba3a029	675	SUPERFAMILY	SSF56815		4	587	2.22E-137
ATCC64974_3360	687a666bbe529207dd320d10a51fa8a4	272	Pfam	PF01585	G-patch domain	173	215	4.8E-6
ATCC64974_3370	a8818b2514120da9926b1826e7928d54	441	SUPERFAMILY	SSF51735		51	205	2.49E-28
ATCC64974_3370	a8818b2514120da9926b1826e7928d54	441	SUPERFAMILY	SSF51735		257	353	2.49E-28
ATCC64974_3370	a8818b2514120da9926b1826e7928d54	441	Pfam	PF00106	short chain dehydrogenase	54	198	1.7E-11
ATCC64974_3380	3907898dd7ad27cbeb78775ab574e441	371	Pfam	PF16363	GDP-mannose 4,6 dehydratase	7	345	1.2E-48
ATCC64974_3380	3907898dd7ad27cbeb78775ab574e441	371	TIGRFAM	TIGR01179	galE: UDP-glucose 4-epimerase GalE	6	356	6.5E-114
ATCC64974_3380	3907898dd7ad27cbeb78775ab574e441	371	SUPERFAMILY	SSF51735		4	358	7.88E-91
ATCC64974_3390	e647eb3f00915e87d98412f335b6f058	505	Pfam	PF00067	Cytochrome P450	58	478	7.3E-63
ATCC64974_3390	e647eb3f00915e87d98412f335b6f058	505	SUPERFAMILY	SSF48264		36	481	3.67E-87
ATCC64974_3400	be55392355ced04f77da25f01c331549	511	Pfam	PF00067	Cytochrome P450	38	480	1.2E-63
ATCC64974_3400	be55392355ced04f77da25f01c331549	511	SUPERFAMILY	SSF48264		28	479	3.01E-89
ATCC64974_3410	24ff9b7afa68e8596d9db4cfbb9ae796	840	Pfam	PF09770	Topoisomerase II-associated protein PAT1	1	837	0.0
ATCC64974_3420	a9eef1db7318f4b0790039b3fe7215e0	392	Pfam	PF01793	Glycolipid 2-alpha-mannosyltransferase	51	341	3.1E-127
ATCC64974_3420	a9eef1db7318f4b0790039b3fe7215e0	392	SUPERFAMILY	SSF53448		66	390	1.35E-150
ATCC64974_3430	fc16610901af9cc418762a1a6467fb49	206	TIGRFAM	TIGR00981	rpsL_bact: ribosomal protein uS12	82	205	9.6E-49
ATCC64974_3430	fc16610901af9cc418762a1a6467fb49	206	Pfam	PF00164	Ribosomal protein S12/S23	96	204	7.2E-31
ATCC64974_3430	fc16610901af9cc418762a1a6467fb49	206	SUPERFAMILY	SSF50249		95	204	2.06E-43
ATCC64974_3440	ee13440e87d400184ee48efc846ec9f8	168	Pfam	PF05348	Proteasome maturation factor UMP1	34	164	4.9E-37
ATCC64974_3450	e8f5042d719b7cce15d6996d4ff2594b	253	SUPERFAMILY	SSF54236		117	232	1.37E-20
ATCC64974_3450	e8f5042d719b7cce15d6996d4ff2594b	253	Pfam	PF13881	Ubiquitin-2 like Rad60 SUMO-like	153	238	2.4E-12
ATCC64974_3460	f6cc6e1b5819112d9dd0947e5a84bfdd	440	Pfam	PF02752	Arrestin (or S-antigen), C-terminal domain	226	398	1.7E-8
ATCC64974_3460	f6cc6e1b5819112d9dd0947e5a84bfdd	440	SUPERFAMILY	SSF81296		48	98	1.54E-5
ATCC64974_3460	f6cc6e1b5819112d9dd0947e5a84bfdd	440	SUPERFAMILY	SSF81296		145	192	1.54E-5
ATCC64974_3460	f6cc6e1b5819112d9dd0947e5a84bfdd	440	Pfam	PF00339	Arrestin (or S-antigen), N-terminal domain	49	196	2.9E-7
ATCC64974_3470	b1e5b28d2b9ec9d85806e111d58f5c02	532	Pfam	PF00083	Sugar (and other) transporter	21	468	9.8E-103
ATCC64974_3470	b1e5b28d2b9ec9d85806e111d58f5c02	532	TIGRFAM	TIGR00879	SP: MFS transporter, sugar porter (SP) family	12	464	2.4E-92
ATCC64974_3470	b1e5b28d2b9ec9d85806e111d58f5c02	532	SUPERFAMILY	SSF103473		21	218	1.19E-55
ATCC64974_3470	b1e5b28d2b9ec9d85806e111d58f5c02	532	SUPERFAMILY	SSF103473		248	465	1.19E-55
ATCC64974_3480	f3be62d41a53c0329ec43279156ff853	793	Pfam	PF00172	Fungal Zn(2)-Cys(6) binuclear cluster domain	14	51	5.3E-6
ATCC64974_3480	f3be62d41a53c0329ec43279156ff853	793	SUPERFAMILY	SSF57701		6	51	8.5E-8
ATCC64974_3480	f3be62d41a53c0329ec43279156ff853	793	Pfam	PF04082	Fungal specific transcription factor domain	273	452	2.7E-11
ATCC64974_3490	d97d5699096b96c279ac0fad6ea4a038	463	SUPERFAMILY	SSF54211		273	295	6.38E-32
ATCC64974_3490	d97d5699096b96c279ac0fad6ea4a038	463	SUPERFAMILY	SSF54211		10	138	6.38E-32
ATCC64974_3490	d97d5699096b96c279ac0fad6ea4a038	463	SUPERFAMILY	SSF54211		165	239	6.38E-32
ATCC64974_3490	d97d5699096b96c279ac0fad6ea4a038	463	Pfam	PF00288	GHMP kinases N terminal domain	164	228	1.6E-13
ATCC64974_3490	d97d5699096b96c279ac0fad6ea4a038	463	SUPERFAMILY	SSF55060		277	420	1.1E-5
ATCC64974_3490	d97d5699096b96c279ac0fad6ea4a038	463	Pfam	PF08544	GHMP kinases C terminal	351	422	1.5E-11
ATCC64974_3500	11610a4b3694bbcf11bf7a84d5968763	1275	Pfam	PF01535	PPR repeat	402	422	0.43
ATCC64974_3500	11610a4b3694bbcf11bf7a84d5968763	1275	Pfam	PF01535	PPR repeat	364	392	9.2E-4
ATCC64974_3500	11610a4b3694bbcf11bf7a84d5968763	1275	Pfam	PF13041	PPR repeat family	972	1021	2.2E-9
ATCC64974_3500	11610a4b3694bbcf11bf7a84d5968763	1275	TIGRFAM	TIGR00756	PPR: pentatricopeptide repeat domain	1010	1038	2.4E-4
ATCC64974_3500	11610a4b3694bbcf11bf7a84d5968763	1275	TIGRFAM	TIGR00756	PPR: pentatricopeptide repeat domain	976	1008	1.5E-6
ATCC64974_3500	11610a4b3694bbcf11bf7a84d5968763	1275	TIGRFAM	TIGR00756	PPR: pentatricopeptide repeat domain	364	395	4.8E-6
ATCC64974_3510	f84a4c4cddc5354b5c3b3a7652cae906	369	SUPERFAMILY	SSF50475		102	171	1.09E-46
ATCC64974_3510	f84a4c4cddc5354b5c3b3a7652cae906	369	SUPERFAMILY	SSF50475		293	369	1.09E-46
ATCC64974_3510	f84a4c4cddc5354b5c3b3a7652cae906	369	SUPERFAMILY	SSF50475		200	256	1.09E-46
ATCC64974_3510	f84a4c4cddc5354b5c3b3a7652cae906	369	Pfam	PF10590	Pyridoxine 5'-phosphate oxidase C-terminal dimerisation region	321	369	5.6E-19
ATCC64974_3520	59918c5f70740307bd608a1239c1fc5c	169	Pfam	PF00892	EamA-like transporter family	31	165	3.5E-6
ATCC64974_3520	59918c5f70740307bd608a1239c1fc5c	169	SUPERFAMILY	SSF103481		92	168	1.12E-6
ATCC64974_3530	9c6ab66f6ee943b2ced07b7e76ddacf2	863	Pfam	PF00571	CBS domain	596	653	5.2E-6
ATCC64974_3530	9c6ab66f6ee943b2ced07b7e76ddacf2	863	Pfam	PF00571	CBS domain	717	762	5.5E-4
ATCC64974_3530	9c6ab66f6ee943b2ced07b7e76ddacf2	863	SUPERFAMILY	SSF54631		585	761	5.31E-29
ATCC64974_3530	9c6ab66f6ee943b2ced07b7e76ddacf2	863	Pfam	PF00654	Voltage gated chloride channel	183	564	1.5E-93
ATCC64974_3530	9c6ab66f6ee943b2ced07b7e76ddacf2	863	SUPERFAMILY	SSF81340		94	587	3.53E-116
ATCC64974_3540	32942805f25fee3578d791c916111053	186	SUPERFAMILY	SSF47113		32	103	2.1E-19
ATCC64974_3540	32942805f25fee3578d791c916111053	186	Pfam	PF00808	Histone-like transcription factor (CBF/NF-Y) and archaeal histone	23	87	9.0E-13
ATCC64974_3550	fcb1674baa46779ee2b85f7456779686	238	Pfam	PF02921	Ubiquinol cytochrome reductase transmembrane region	57	109	7.1E-10
ATCC64974_3550	fcb1674baa46779ee2b85f7456779686	238	TIGRFAM	TIGR01416	Rieske_proteo: ubiquinol-cytochrome c reductase, iron-sulfur subunit	80	238	1.7E-57
ATCC64974_3550	fcb1674baa46779ee2b85f7456779686	238	SUPERFAMILY	SSF81502		55	111	1.13E-17
ATCC64974_3550	fcb1674baa46779ee2b85f7456779686	238	Pfam	PF00355	Rieske [2Fe-2S] domain	169	224	4.2E-11
ATCC64974_3550	fcb1674baa46779ee2b85f7456779686	238	SUPERFAMILY	SSF50022		99	236	2.1E-38
ATCC64974_3560	84ae10eaeadcc4b33de2c7f56cece446	497	Pfam	PF05546	She9 / Mdm33 family	152	345	2.9E-88
ATCC64974_3570	0b1171fd16191f1b18e60de9ecaecfd8	155	Pfam	PF01679	Proteolipid membrane potential modulator	5	53	2.6E-18
ATCC64974_3580	82354ca42eb90d57b5ceea8abd64640e	519	SUPERFAMILY	SSF50044		389	455	8.43E-8
ATCC64974_3590	c6d4a3d07d2a4e0763b0a939072e20fb	155	Pfam	PF00241	Cofilin/tropomyosin-type actin-binding protein	13	145	1.9E-32
ATCC64974_3590	c6d4a3d07d2a4e0763b0a939072e20fb	155	SUPERFAMILY	SSF55753		4	149	2.5E-35
ATCC64974_3600	136d3d8172b539aa51fc79da7b1b7069	197	Pfam	PF02936	Cytochrome c oxidase subunit IV	56	191	8.1E-47
ATCC64974_3600	136d3d8172b539aa51fc79da7b1b7069	197	SUPERFAMILY	SSF81406		62	188	1.18E-41
ATCC64974_3610	a333ebbefda59753be4ba92dba78e796	518	SUPERFAMILY	SSF50615		44	119	1.07E-25
ATCC64974_3610	a333ebbefda59753be4ba92dba78e796	518	Pfam	PF00006	ATP synthase alpha/beta family, nucleotide-binding domain	174	392	1.5E-62
ATCC64974_3610	a333ebbefda59753be4ba92dba78e796	518	SUPERFAMILY	SSF52540		121	397	1.89E-89
ATCC64974_3610	a333ebbefda59753be4ba92dba78e796	518	Pfam	PF02874	ATP synthase alpha/beta family, beta-barrel domain	50	117	6.5E-22
ATCC64974_3610	a333ebbefda59753be4ba92dba78e796	518	SUPERFAMILY	SSF47917		395	509	8.37E-49
ATCC64974_3610	a333ebbefda59753be4ba92dba78e796	518	TIGRFAM	TIGR01039	atpD: ATP synthase F1, beta subunit	47	509	4.0E-245
ATCC64974_3620	efa5efa9e55d5387b63d4021bd5b6896	692	Pfam	PF02806	Alpha amylase, C-terminal all-beta domain	594	688	9.1E-28
ATCC64974_3620	efa5efa9e55d5387b63d4021bd5b6896	692	SUPERFAMILY	SSF51011		590	689	4.03E-29
ATCC64974_3620	efa5efa9e55d5387b63d4021bd5b6896	692	Pfam	PF00128	Alpha amylase, catalytic domain	215	286	3.0E-11
ATCC64974_3620	efa5efa9e55d5387b63d4021bd5b6896	692	SUPERFAMILY	SSF51445		175	578	4.3E-87
ATCC64974_3620	efa5efa9e55d5387b63d4021bd5b6896	692	Pfam	PF02922	Carbohydrate-binding module 48 (Isoamylase N-terminal domain)	65	148	6.7E-20
ATCC64974_3620	efa5efa9e55d5387b63d4021bd5b6896	692	SUPERFAMILY	SSF81296		58	170	5.25E-21
ATCC64974_3630	583f51c6512ac9f09939f66c2f4d3035	558	SUPERFAMILY	SSF51126		22	444	3.49E-117
ATCC64974_3630	583f51c6512ac9f09939f66c2f4d3035	558	Pfam	PF00295	Glycosyl hydrolases family 28	145	369	1.9E-28
ATCC64974_3650	c8542c01e64c05f7eb2323e96bbcd0a9	755	SUPERFAMILY	SSF48208		276	725	1.19E-9
ATCC64974_3650	c8542c01e64c05f7eb2323e96bbcd0a9	755	Pfam	PF07971	Glycosyl hydrolase family 92	247	738	1.0E-149
ATCC64974_3650	c8542c01e64c05f7eb2323e96bbcd0a9	755	TIGRFAM	TIGR01180	aman2_put: putative alpha-1,2-mannosidase	14	738	1.6E-94
ATCC64974_3660	ab21e3bf3680e009089a600ce07f014e	248	Pfam	PF03483	B3/4 domain	75	206	2.6E-20
ATCC64974_3660	ab21e3bf3680e009089a600ce07f014e	248	SUPERFAMILY	SSF56037		65	225	1.28E-27
ATCC64974_3670	c720376700c6941fc5b912be4bde1e2a	518	Pfam	PF00083	Sugar (and other) transporter	13	477	2.5E-124
ATCC64974_3670	c720376700c6941fc5b912be4bde1e2a	518	SUPERFAMILY	SSF103473		7	474	2.88E-62
ATCC64974_3670	c720376700c6941fc5b912be4bde1e2a	518	TIGRFAM	TIGR00879	SP: MFS transporter, sugar porter (SP) family	5	472	9.9E-117
ATCC64974_3680	f564a8c8008821b2db94eb024d8d63c9	445	SUPERFAMILY	SSF75304		28	432	1.83E-77
ATCC64974_3680	f564a8c8008821b2db94eb024d8d63c9	445	Pfam	PF01425	Amidase	29	291	9.2E-50
ATCC64974_3690	f95a5affd8c11bf7125438ac275dffa1	482	Pfam	PF00899	ThiF family	64	309	3.6E-59
ATCC64974_3690	f95a5affd8c11bf7125438ac275dffa1	482	SUPERFAMILY	SSF69572		430	444	1.14E-90
ATCC64974_3690	f95a5affd8c11bf7125438ac275dffa1	482	SUPERFAMILY	SSF69572		53	399	1.14E-90
ATCC64974_3690	f95a5affd8c11bf7125438ac275dffa1	482	Pfam	PF00581	Rhodanese-like domain	363	473	1.1E-9
ATCC64974_3700	657d30c5e14e80231fb86b0166258139	1047	Pfam	PF10337	Putative ER transporter, 6TM, N-terminal	34	464	9.1E-71
ATCC64974_3700	657d30c5e14e80231fb86b0166258139	1047	Pfam	PF10334	Aromatic acid exporter family member 2	786	1014	1.1E-11
ATCC64974_3700	657d30c5e14e80231fb86b0166258139	1047	Pfam	PF13515	Fusaric acid resistance protein-like	642	782	2.4E-16
ATCC64974_3710	981c15f7434d9bb410a874af3207c6fc	295	Pfam	PF00106	short chain dehydrogenase	5	212	4.5E-41
ATCC64974_3710	981c15f7434d9bb410a874af3207c6fc	295	SUPERFAMILY	SSF51735		3	253	3.36E-48
ATCC64974_3720	8784aca5f52fbad148291af2740cfcf4	536	Pfam	PF07690	Major Facilitator Superfamily	60	228	7.4E-13
ATCC64974_3720	8784aca5f52fbad148291af2740cfcf4	536	SUPERFAMILY	SSF103473		49	235	7.46E-20
ATCC64974_3740	96ac39a86a3a8307b42c46a360fe247a	379	SUPERFAMILY	SSF51126		22	378	3.84E-100
ATCC64974_3740	96ac39a86a3a8307b42c46a360fe247a	379	Pfam	PF00544	Pectate lyase	124	296	6.5E-12
ATCC64974_3750	2fd3a38b57ef96922d9be9294c9557b8	278	Pfam	PF13534	4Fe-4S dicluster domain	190	263	5.7E-9
ATCC64974_3750	2fd3a38b57ef96922d9be9294c9557b8	278	SUPERFAMILY	SSF46548		150	277	4.19E-38
ATCC64974_3750	2fd3a38b57ef96922d9be9294c9557b8	278	SUPERFAMILY	SSF54292		45	148	3.42E-28
ATCC64974_3750	2fd3a38b57ef96922d9be9294c9557b8	278	TIGRFAM	TIGR00384	dhsB: succinate dehydrogenase and fumarate reductase iron-sulfur protein	50	272	3.0E-83
ATCC64974_3750	2fd3a38b57ef96922d9be9294c9557b8	278	Pfam	PF13085	2Fe-2S iron-sulfur cluster binding domain	47	152	4.1E-31
ATCC64974_3760	50868daafb0ec685e4ccc6fa238fa0ac	288	Pfam	PF01116	Fructose-bisphosphate aldolase class-II	9	287	3.9E-83
ATCC64974_3760	50868daafb0ec685e4ccc6fa238fa0ac	288	SUPERFAMILY	SSF51569		6	287	8.5E-76
ATCC64974_3770	6d7b8a390d11b2bba68281e94006def2	436	Pfam	PF14833	NAD-binding of NADP-dependent 3-hydroxyisobutyrate dehydrogenase	316	435	5.3E-10
ATCC64974_3770	6d7b8a390d11b2bba68281e94006def2	436	Pfam	PF14833	NAD-binding of NADP-dependent 3-hydroxyisobutyrate dehydrogenase	173	293	3.8E-29
ATCC64974_3770	6d7b8a390d11b2bba68281e94006def2	436	SUPERFAMILY	SSF48179		171	294	3.85E-29
ATCC64974_3770	6d7b8a390d11b2bba68281e94006def2	436	Pfam	PF03446	NAD binding domain of 6-phosphogluconate dehydrogenase	6	161	1.8E-37
ATCC64974_3770	6d7b8a390d11b2bba68281e94006def2	436	SUPERFAMILY	SSF51735		6	161	5.91E-34
ATCC64974_3770	6d7b8a390d11b2bba68281e94006def2	436	SUPERFAMILY	SSF48179		314	435	1.59E-17
ATCC64974_3780	edbc5898eaba18f034b82d96cda4e2a7	109	Pfam	PF10601	LITAF-like zinc ribbon domain	72	100	4.4E-6
ATCC64974_3810	963d794e54ff769af3dd98e86e19a104	491	SUPERFAMILY	SSF57850		431	491	4.37E-8
ATCC64974_3810	963d794e54ff769af3dd98e86e19a104	491	Pfam	PF13639	Ring finger domain	431	488	4.6E-7
ATCC64974_3830	87eb3676f4bf7d79bd9fdaafad62475c	304	Pfam	PF05368	NmrA-like family	6	243	6.6E-33
ATCC64974_3830	87eb3676f4bf7d79bd9fdaafad62475c	304	SUPERFAMILY	SSF51735		4	280	2.0E-51
ATCC64974_3840	cb66468083607bb76d77f7cd81568606	614	SUPERFAMILY	SSF103473		80	290	1.7E-34
ATCC64974_3840	cb66468083607bb76d77f7cd81568606	614	SUPERFAMILY	SSF103473		355	446	1.7E-34
ATCC64974_3840	cb66468083607bb76d77f7cd81568606	614	SUPERFAMILY	SSF103473		474	611	1.7E-34
ATCC64974_3840	cb66468083607bb76d77f7cd81568606	614	Pfam	PF07690	Major Facilitator Superfamily	89	552	1.7E-20
ATCC64974_3850	65100fadb0a2c3acfa4b208c5166ed80	1382	SUPERFAMILY	SSF56104		1283	1335	1.41E-66
ATCC64974_3850	65100fadb0a2c3acfa4b208c5166ed80	1382	SUPERFAMILY	SSF56104		1109	1250	1.41E-66
ATCC64974_3850	65100fadb0a2c3acfa4b208c5166ed80	1382	SUPERFAMILY	SSF56104		686	742	1.41E-66
ATCC64974_3850	65100fadb0a2c3acfa4b208c5166ed80	1382	Pfam	PF03770	Inositol polyphosphate kinase	1111	1331	2.1E-59
ATCC64974_3860	5a13f2194b48f0ef7385f6d798ed9ee2	471	SUPERFAMILY	SSF51695		211	462	3.71E-17
ATCC64974_3860	5a13f2194b48f0ef7385f6d798ed9ee2	471	SUPERFAMILY	SSF51695		134	173	3.71E-17
ATCC64974_3880	6695645333dcc6e8acffba3f882c1a3f	337	Pfam	PF04749	PLAC8 family	196	300	1.3E-17
ATCC64974_3880	6695645333dcc6e8acffba3f882c1a3f	337	TIGRFAM	TIGR01571	A_thal_Cys_rich: uncharacterized Cys-rich domain	195	303	1.9E-16
ATCC64974_3890	717807b38cb5694c769489779052e06d	799	Pfam	PF08733	PalH/RIM21	71	416	3.7E-108
ATCC64974_3900	daf6bb73450f76bed814a9b68c4f7d4a	285	Pfam	PF02900	Catalytic LigB subunit of aromatic ring-opening dioxygenase	6	259	4.6E-15
ATCC64974_3900	daf6bb73450f76bed814a9b68c4f7d4a	285	SUPERFAMILY	SSF53213		4	278	8.37E-69
ATCC64974_3910	ade55a9454ff9e7dbe517823a01e2a36	692	SUPERFAMILY	SSF52047		140	237	2.83E-7
ATCC64974_3910	ade55a9454ff9e7dbe517823a01e2a36	692	SUPERFAMILY	SSF52047		385	478	2.83E-7
ATCC64974_3910	ade55a9454ff9e7dbe517823a01e2a36	692	SUPERFAMILY	SSF81383		12	83	6.32E-7
ATCC64974_3930	707c7d9c972e98dc335bd882c951001d	394	Pfam	PF00026	Eukaryotic aspartyl protease	84	392	3.9E-80
ATCC64974_3930	707c7d9c972e98dc335bd882c951001d	394	SUPERFAMILY	SSF50630		74	391	3.9E-93
ATCC64974_3940	3349778509a07ff7a468e699cb55381c	1065	SUPERFAMILY	SSF57701		44	99	6.67E-10
ATCC64974_3940	3349778509a07ff7a468e699cb55381c	1065	Pfam	PF00172	Fungal Zn(2)-Cys(6) binuclear cluster domain	53	97	8.1E-7
ATCC64974_3950	f46f452227779df89c2f2c90ebff8357	622	Pfam	PF10186	Vacuolar sorting 38 and autophagy-related subunit 14	422	539	1.9E-13
ATCC64974_3960	530ee502803139086d9b157994d4b921	350	Pfam	PF12829	Transcriptional regulation of mitochondrial recombination	70	153	2.1E-29
ATCC64974_3970	ea502d3063d9df9134dcf11acc29e778	294	SUPERFAMILY	SSF52540		25	250	1.88E-19
ATCC64974_3980	26028fe375c955dfe901e5e7d355587d	464	SUPERFAMILY	SSF51735		201	260	8.57E-22
ATCC64974_3980	26028fe375c955dfe901e5e7d355587d	464	SUPERFAMILY	SSF51735		3	149	8.57E-22
ATCC64974_3980	26028fe375c955dfe901e5e7d355587d	464	Pfam	PF07993	Male sterility protein	12	296	4.7E-36
ATCC64974_3990	81cfba30d4d85bbd278edbb373901db9	576	Pfam	PF00481	Protein phosphatase 2C	312	468	1.5E-51
ATCC64974_3990	81cfba30d4d85bbd278edbb373901db9	576	Pfam	PF00481	Protein phosphatase 2C	201	274	8.0E-8
ATCC64974_3990	81cfba30d4d85bbd278edbb373901db9	576	SUPERFAMILY	SSF81606		336	477	3.66E-69
ATCC64974_3990	81cfba30d4d85bbd278edbb373901db9	576	SUPERFAMILY	SSF81606		133	162	3.66E-69
ATCC64974_3990	81cfba30d4d85bbd278edbb373901db9	576	SUPERFAMILY	SSF81606		195	276	3.66E-69
ATCC64974_4000	bd137123295215ebe8474931765aa706	1252	Pfam	PF03853	YjeF-related protein N-terminus	459	618	1.3E-34
ATCC64974_4000	bd137123295215ebe8474931765aa706	1252	SUPERFAMILY	SSF50891		984	1154	2.05E-56
ATCC64974_4000	bd137123295215ebe8474931765aa706	1252	Pfam	PF04564	U-box domain	718	777	3.2E-5
ATCC64974_4000	bd137123295215ebe8474931765aa706	1252	SUPERFAMILY	SSF64153		436	618	3.4E-35
ATCC64974_4000	bd137123295215ebe8474931765aa706	1252	Pfam	PF00160	Cyclophilin type peptidyl-prolyl cis-trans isomerase/CLD	985	1140	5.4E-41
ATCC64974_4000	bd137123295215ebe8474931765aa706	1252	Pfam	PF09532	FDF domain	272	344	5.7E-7
ATCC64974_4000	bd137123295215ebe8474931765aa706	1252	SUPERFAMILY	SSF57850		714	783	8.56E-17
ATCC64974_4010	62e6f624bad98db45bb6f9ed8a214f69	754	SUPERFAMILY	SSF52540		237	449	1.78E-31
ATCC64974_4010	62e6f624bad98db45bb6f9ed8a214f69	754	Pfam	PF05970	PIF1-like helicase	465	548	3.6E-14
ATCC64974_4010	62e6f624bad98db45bb6f9ed8a214f69	754	Pfam	PF05970	PIF1-like helicase	241	445	3.9E-51
ATCC64974_4010	62e6f624bad98db45bb6f9ed8a214f69	754	SUPERFAMILY	SSF52540		609	718	1.62E-37
ATCC64974_4010	62e6f624bad98db45bb6f9ed8a214f69	754	SUPERFAMILY	SSF52540		373	551	1.62E-37
ATCC64974_4020	28813acec22fca27f98f9c976c826be7	250	SUPERFAMILY	SSF53335		54	199	1.12E-16
ATCC64974_4020	28813acec22fca27f98f9c976c826be7	250	Pfam	PF08242	Methyltransferase domain	61	167	1.9E-8
ATCC64974_4030	b8bc9a17765617f78bc0cf4751b17197	2630	Pfam	PF00501	AMP-binding enzyme	25	423	5.1E-95
ATCC64974_4030	b8bc9a17765617f78bc0cf4751b17197	2630	Pfam	PF00109	Beta-ketoacyl synthase, N-terminal domain	618	869	3.4E-80
ATCC64974_4030	b8bc9a17765617f78bc0cf4751b17197	2630	SUPERFAMILY	SSF52113		2157	2253	7.59E-8
ATCC64974_4030	b8bc9a17765617f78bc0cf4751b17197	2630	Pfam	PF00698	Acyl transferase domain	1162	1450	5.0E-51
ATCC64974_4030	b8bc9a17765617f78bc0cf4751b17197	2630	SUPERFAMILY	SSF55048		1289	1354	1.03E-10
ATCC64974_4030	b8bc9a17765617f78bc0cf4751b17197	2630	SUPERFAMILY	SSF47336		1778	1857	6.28E-10
ATCC64974_4030	b8bc9a17765617f78bc0cf4751b17197	2630	SUPERFAMILY	SSF52113		1848	1934	7.98E-17
ATCC64974_4030	b8bc9a17765617f78bc0cf4751b17197	2630	Pfam	PF13193	AMP-binding enzyme C-terminal domain	432	505	5.3E-9
ATCC64974_4030	b8bc9a17765617f78bc0cf4751b17197	2630	Pfam	PF00550	Phosphopantetheine attachment site	530	594	1.9E-9
ATCC64974_4030	b8bc9a17765617f78bc0cf4751b17197	2630	Pfam	PF00550	Phosphopantetheine attachment site	1782	1844	2.7E-5
ATCC64974_4030	b8bc9a17765617f78bc0cf4751b17197	2630	Pfam	PF12738	twin BRCT domain	1956	2019	4.5E-24
ATCC64974_4030	b8bc9a17765617f78bc0cf4751b17197	2630	Pfam	PF12738	twin BRCT domain	2270	2335	1.1E-9
ATCC64974_4030	b8bc9a17765617f78bc0cf4751b17197	2630	Pfam	PF12738	twin BRCT domain	1861	1925	6.3E-7
ATCC64974_4030	b8bc9a17765617f78bc0cf4751b17197	2630	Pfam	PF02801	Beta-ketoacyl synthase, C-terminal domain	877	994	8.6E-41
ATCC64974_4030	b8bc9a17765617f78bc0cf4751b17197	2630	TIGRFAM	TIGR01733	AA-adenyl-dom: amino acid adenylation domain	45	447	1.8E-117
ATCC64974_4030	b8bc9a17765617f78bc0cf4751b17197	2630	SUPERFAMILY	SSF51735		1557	1722	1.97E-14
ATCC64974_4030	b8bc9a17765617f78bc0cf4751b17197	2630	SUPERFAMILY	SSF47336		524	631	1.44E-16
ATCC64974_4030	b8bc9a17765617f78bc0cf4751b17197	2630	Pfam	PF16197	Ketoacyl-synthetase C-terminal extension	998	1120	8.6E-15
ATCC64974_4030	b8bc9a17765617f78bc0cf4751b17197	2630	SUPERFAMILY	SSF52151		1356	1451	4.71E-63
ATCC64974_4030	b8bc9a17765617f78bc0cf4751b17197	2630	SUPERFAMILY	SSF52151		1158	1290	4.71E-63
ATCC64974_4030	b8bc9a17765617f78bc0cf4751b17197	2630	SUPERFAMILY	SSF52113		1948	2036	5.1E-22
ATCC64974_4030	b8bc9a17765617f78bc0cf4751b17197	2630	SUPERFAMILY	SSF56801		19	541	5.23E-140
ATCC64974_4030	b8bc9a17765617f78bc0cf4751b17197	2630	SUPERFAMILY	SSF53901		765	990	1.23E-92
ATCC64974_4030	b8bc9a17765617f78bc0cf4751b17197	2630	SUPERFAMILY	SSF53901		616	738	1.23E-92
ATCC64974_4030	b8bc9a17765617f78bc0cf4751b17197	2630	SUPERFAMILY	SSF52113		2227	2355	7.85E-25
ATCC64974_4040	8ce747107c2322b3e6bbeb93c92cfe67	944	SUPERFAMILY	SSF52540		286	496	4.59E-22
ATCC64974_4040	8ce747107c2322b3e6bbeb93c92cfe67	944	Pfam	PF00350	Dynamin family	304	474	1.0E-16
ATCC64974_4050	52d2dd7ce888e64ea8083266c0fbba44	227	Pfam	PF03357	Snf7	22	187	1.2E-32
ATCC64974_4060	d77d39c86810d8160e4875afe0b2ad03	517	Pfam	PF00069	Protein kinase domain	283	497	3.8E-17
ATCC64974_4060	d77d39c86810d8160e4875afe0b2ad03	517	SUPERFAMILY	SSF56112		290	501	1.26E-32
ATCC64974_4060	d77d39c86810d8160e4875afe0b2ad03	517	SUPERFAMILY	SSF56112		135	245	1.26E-32
ATCC64974_4080	1af5e7cef20ba632f5191073610b770c	249	SUPERFAMILY	SSF51351		2	247	1.15E-91
ATCC64974_4080	1af5e7cef20ba632f5191073610b770c	249	Pfam	PF00121	Triosephosphate isomerase	6	245	5.5E-92
ATCC64974_4080	1af5e7cef20ba632f5191073610b770c	249	TIGRFAM	TIGR00419	tim: triose-phosphate isomerase	6	239	1.2E-73
ATCC64974_4090	45c61a76029e8c1a5e66e09eee2fdcc7	468	Pfam	PF12519	Mitochondrial distribution and morphology protein 10	1	468	2.8E-147
ATCC64974_4100	fd3542860ce9a1ed1e05d7f9d884d4eb	246	Pfam	PF00466	Ribosomal protein L10	21	120	1.1E-19
ATCC64974_4100	fd3542860ce9a1ed1e05d7f9d884d4eb	246	SUPERFAMILY	SSF160369		22	120	1.31E-8
ATCC64974_4110	80736071812a5cbaf616c487dd56d9c3	389	SUPERFAMILY	SSF54928		90	207	1.75E-25
ATCC64974_4110	80736071812a5cbaf616c487dd56d9c3	389	Pfam	PF12220	U1 small nuclear ribonucleoprotein of 70kDa MW N terminal	3	93	5.2E-26
ATCC64974_4110	80736071812a5cbaf616c487dd56d9c3	389	Pfam	PF00076	RNA recognition motif. (a.k.a. RRM, RBD, or RNP domain)	104	178	2.5E-16
ATCC64974_4120	cddcc0fa6736319b09f81f3cbbc26edf	137	SUPERFAMILY	SSF52833		22	106	2.91E-23
ATCC64974_4120	cddcc0fa6736319b09f81f3cbbc26edf	137	Pfam	PF05047	Mitochondrial ribosomal protein L51 / S25 / CI-B8 domain	43	90	1.4E-15
ATCC64974_4140	059e1c7044ca66b5b8f73f957682da21	476	SUPERFAMILY	SSF50978		206	433	4.81E-43
ATCC64974_4140	059e1c7044ca66b5b8f73f957682da21	476	Pfam	PF00400	WD domain, G-beta repeat	324	349	0.0014
ATCC64974_4140	059e1c7044ca66b5b8f73f957682da21	476	Pfam	PF08606	Prp19/Pso4-like	66	131	1.6E-33
ATCC64974_4140	059e1c7044ca66b5b8f73f957682da21	476	SUPERFAMILY	SSF57850		1	53	6.53E-12
ATCC64974_4150	2af63e8fb9f70c230899414f8d2d0f30	162	Pfam	PF15377	Domain of unknown function (DUF4604)	6	161	8.3E-24
ATCC64974_4160	c66e5cc405ca41b55cf3aa211cd806a3	1082	SUPERFAMILY	SSF54211		788	945	7.59E-31
ATCC64974_4160	c66e5cc405ca41b55cf3aa211cd806a3	1082	SUPERFAMILY	SSF54211		685	736	7.59E-31
ATCC64974_4160	c66e5cc405ca41b55cf3aa211cd806a3	1082	Pfam	PF00679	Elongation factor G C-terminus	947	1028	3.5E-15
ATCC64974_4160	c66e5cc405ca41b55cf3aa211cd806a3	1082	SUPERFAMILY	SSF54980		609	681	3.35E-17
ATCC64974_4160	c66e5cc405ca41b55cf3aa211cd806a3	1082	TIGRFAM	TIGR00231	small_GTP: small GTP-binding protein domain	19	166	2.3E-15
ATCC64974_4160	c66e5cc405ca41b55cf3aa211cd806a3	1082	Pfam	PF14492	Elongation Factor G, domain II	610	680	1.8E-6
ATCC64974_4160	c66e5cc405ca41b55cf3aa211cd806a3	1082	SUPERFAMILY	SSF54980		948	1060	1.01E-26
ATCC64974_4160	c66e5cc405ca41b55cf3aa211cd806a3	1082	SUPERFAMILY	SSF50447		510	594	5.0E-20
ATCC64974_4160	c66e5cc405ca41b55cf3aa211cd806a3	1082	SUPERFAMILY	SSF50447		423	439	5.0E-20
ATCC64974_4160	c66e5cc405ca41b55cf3aa211cd806a3	1082	Pfam	PF00009	Elongation factor Tu GTP binding domain	18	336	2.5E-58
ATCC64974_4160	c66e5cc405ca41b55cf3aa211cd806a3	1082	Pfam	PF03144	Elongation factor Tu domain 2	515	592	3.4E-7
ATCC64974_4160	c66e5cc405ca41b55cf3aa211cd806a3	1082	SUPERFAMILY	SSF52540		5	191	4.21E-85
ATCC64974_4160	c66e5cc405ca41b55cf3aa211cd806a3	1082	SUPERFAMILY	SSF52540		232	385	4.21E-85
ATCC64974_4170	c9d1a21dc7dee9667b801b452ed1985d	251	Pfam	PF14382	Exosome complex exonuclease RRP4 N-terminal region	9	44	6.1E-12
ATCC64974_4170	c9d1a21dc7dee9667b801b452ed1985d	251	SUPERFAMILY	SSF110324		8	49	2.72E-10
ATCC64974_4170	c9d1a21dc7dee9667b801b452ed1985d	251	SUPERFAMILY	SSF50249		93	123	2.12E-27
ATCC64974_4170	c9d1a21dc7dee9667b801b452ed1985d	251	SUPERFAMILY	SSF50249		158	247	2.12E-27
ATCC64974_4170	c9d1a21dc7dee9667b801b452ed1985d	251	Pfam	PF10447	Exosome component EXOSC1/CSL4	93	198	7.3E-29
ATCC64974_4180	c80ff1ed177e83b9d7fce1e23d22f46a	576	Pfam	PF00514	Armadillo/beta-catenin-like repeat	136	175	7.1E-9
ATCC64974_4180	c80ff1ed177e83b9d7fce1e23d22f46a	576	Pfam	PF00514	Armadillo/beta-catenin-like repeat	306	341	2.6E-4
ATCC64974_4180	c80ff1ed177e83b9d7fce1e23d22f46a	576	Pfam	PF00514	Armadillo/beta-catenin-like repeat	427	467	5.3E-6
ATCC64974_4180	c80ff1ed177e83b9d7fce1e23d22f46a	576	Pfam	PF00514	Armadillo/beta-catenin-like repeat	348	384	6.8E-8
ATCC64974_4180	c80ff1ed177e83b9d7fce1e23d22f46a	576	Pfam	PF00514	Armadillo/beta-catenin-like repeat	218	257	3.2E-13
ATCC64974_4180	c80ff1ed177e83b9d7fce1e23d22f46a	576	Pfam	PF00514	Armadillo/beta-catenin-like repeat	267	301	3.1E-5
ATCC64974_4180	c80ff1ed177e83b9d7fce1e23d22f46a	576	Pfam	PF00514	Armadillo/beta-catenin-like repeat	178	216	2.1E-8
ATCC64974_4180	c80ff1ed177e83b9d7fce1e23d22f46a	576	SUPERFAMILY	SSF48371		107	518	4.99E-79
ATCC64974_4190	84877e15f7f7d7d338f45aa14c9d23ee	588	SUPERFAMILY	SSF49879		234	352	5.74E-19
ATCC64974_4190	84877e15f7f7d7d338f45aa14c9d23ee	588	SUPERFAMILY	SSF57850		382	434	1.94E-8
ATCC64974_4190	84877e15f7f7d7d338f45aa14c9d23ee	588	Pfam	PF17123	RING-like zinc finger	382	411	8.4E-10
ATCC64974_4190	84877e15f7f7d7d338f45aa14c9d23ee	588	Pfam	PF00498	FHA domain	245	327	2.4E-13
ATCC64974_4210	6032e1de629fa3735f10d8d0e045acf3	399	Pfam	PF01062	Bestrophin, RFP-TM, chloride channel	38	336	2.6E-54
ATCC64974_4240	7a182b993ac49eef46fcd55f21879c61	829	Pfam	PF04841	Vps16, N-terminal region	7	409	2.0E-98
ATCC64974_4240	7a182b993ac49eef46fcd55f21879c61	829	Pfam	PF04840	Vps16, C-terminal region	503	811	1.2E-88
ATCC64974_4240	7a182b993ac49eef46fcd55f21879c61	829	SUPERFAMILY	SSF117289		74	275	4.18E-9
ATCC64974_4250	e77d6060a9ea187ca7f3ab2d65b97c25	169	Pfam	PF09135	Alb1	9	112	3.4E-32
ATCC64974_4260	a77002be65eb38f8fc3c8475f0901490	663	SUPERFAMILY	SSF54001		138	348	7.06E-65
ATCC64974_4260	a77002be65eb38f8fc3c8475f0901490	663	SUPERFAMILY	SSF54001		420	588	7.06E-65
ATCC64974_4260	a77002be65eb38f8fc3c8475f0901490	663	Pfam	PF00443	Ubiquitin carboxyl-terminal hydrolase	142	587	6.7E-36
ATCC64974_4270	98d8c1a9f9836772be65c6369ed1d75f	157	SUPERFAMILY	SSF47473		11	150	3.23E-17
ATCC64974_4280	d6f021db9eaefec9808f2b9d147217e1	585	Pfam	PF00085	Thioredoxin	196	279	3.2E-16
ATCC64974_4280	d6f021db9eaefec9808f2b9d147217e1	585	Pfam	PF08324	PUL domain	306	579	2.6E-64
ATCC64974_4280	d6f021db9eaefec9808f2b9d147217e1	585	Pfam	PF05903	PPPDE putative peptidase domain	2	140	6.3E-41
ATCC64974_4280	d6f021db9eaefec9808f2b9d147217e1	585	SUPERFAMILY	SSF52833		94	139	9.95E-24
ATCC64974_4280	d6f021db9eaefec9808f2b9d147217e1	585	SUPERFAMILY	SSF52833		174	286	9.95E-24
ATCC64974_4300	36e6a4fa94cabbdbbe780fc19a054403	249	Pfam	PF00106	short chain dehydrogenase	6	205	5.8E-37
ATCC64974_4300	36e6a4fa94cabbdbbe780fc19a054403	249	SUPERFAMILY	SSF51735		4	231	3.43E-47
ATCC64974_4310	42fb2c7dee7c1ec6baa163f568c8b899	804	TIGRFAM	TIGR00435	cysS: cysteine--tRNA ligase	23	564	3.0E-133
ATCC64974_4310	42fb2c7dee7c1ec6baa163f568c8b899	804	SUPERFAMILY	SSF47323		513	616	3.27E-8
ATCC64974_4310	42fb2c7dee7c1ec6baa163f568c8b899	804	SUPERFAMILY	SSF47323		673	702	3.27E-8
ATCC64974_4310	42fb2c7dee7c1ec6baa163f568c8b899	804	SUPERFAMILY	SSF52374		234	481	3.67E-74
ATCC64974_4310	42fb2c7dee7c1ec6baa163f568c8b899	804	SUPERFAMILY	SSF52374		23	102	3.67E-74
ATCC64974_4310	42fb2c7dee7c1ec6baa163f568c8b899	804	Pfam	PF01406	tRNA synthetases class I (C) catalytic domain	43	481	7.0E-116
ATCC64974_4330	c6386628e71514117c36655aac7c0648	771	TIGRFAM	TIGR00728	OPT_sfam: oligopeptide transporter, OPT superfamily	56	729	3.3E-184
ATCC64974_4330	c6386628e71514117c36655aac7c0648	771	TIGRFAM	TIGR00727	ISP4_OPT: small oligopeptide transporter, OPT family	51	732	1.9E-237
ATCC64974_4330	c6386628e71514117c36655aac7c0648	771	Pfam	PF03169	OPT oligopeptide transporter protein	73	727	1.9E-171
ATCC64974_4340	7e5e5ce556b69adcb07cca91bf971787	251	Pfam	PF00076	RNA recognition motif. (a.k.a. RRM, RBD, or RNP domain)	68	138	1.6E-14
ATCC64974_4340	7e5e5ce556b69adcb07cca91bf971787	251	SUPERFAMILY	SSF54928		60	141	1.61E-19
ATCC64974_4340	7e5e5ce556b69adcb07cca91bf971787	251	Pfam	PF13865	C-terminal duplication domain of Friend of PRMT1	167	216	4.7E-7
ATCC64974_4350	4d89b7dd26cafcd76ce750ad00d3ae0d	228	Pfam	PF03357	Snf7	22	204	8.8E-25
ATCC64974_4360	707a1c0af0f74cc8e5a89260bab66ba5	219	Pfam	PF04969	CS domain	26	92	4.5E-6
ATCC64974_4360	707a1c0af0f74cc8e5a89260bab66ba5	219	SUPERFAMILY	SSF49764		6	148	1.62E-31
ATCC64974_4370	2b69c6278cf89bd37a2e7b6d31bd9471	352	SUPERFAMILY	SSF90229		92	117	7.06E-7
ATCC64974_4370	2b69c6278cf89bd37a2e7b6d31bd9471	352	Pfam	PF16543	DRG Family Regulatory Proteins, Tma46	233	315	3.2E-26
ATCC64974_4380	06c5c57b05a85241b5fa3daf6f3fda78	420	Pfam	PF07470	Glycosyl Hydrolase Family 88	125	414	4.2E-38
ATCC64974_4380	06c5c57b05a85241b5fa3daf6f3fda78	420	SUPERFAMILY	SSF48208		129	411	1.53E-37
ATCC64974_4380_t2	58b05af2218ac50530d12fe006dddae2	328	SUPERFAMILY	SSF48208		129	324	1.11E-20
ATCC64974_4380_t2	58b05af2218ac50530d12fe006dddae2	328	Pfam	PF07470	Glycosyl Hydrolase Family 88	125	324	4.1E-23
ATCC64974_4390	bab3756e819949221765ca889b5e05ac	406	SUPERFAMILY	SSF53474		27	398	1.15E-48
ATCC64974_4390	bab3756e819949221765ca889b5e05ac	406	Pfam	PF06500	Alpha/beta hydrolase of unknown function (DUF1100)	88	397	1.5E-11
ATCC64974_4400	eb61076baa106aaf873285654ed59dfa	485	Pfam	PF07732	Multicopper oxidase	28	142	1.4E-38
ATCC64974_4400	eb61076baa106aaf873285654ed59dfa	485	SUPERFAMILY	SSF49503		17	163	8.73E-38
ATCC64974_4400	eb61076baa106aaf873285654ed59dfa	485	SUPERFAMILY	SSF49503		343	477	9.81E-24
ATCC64974_4400	eb61076baa106aaf873285654ed59dfa	485	Pfam	PF00394	Multicopper oxidase	151	308	9.1E-27
ATCC64974_4400	eb61076baa106aaf873285654ed59dfa	485	Pfam	PF07731	Multicopper oxidase	374	480	7.9E-21
ATCC64974_4400	eb61076baa106aaf873285654ed59dfa	485	SUPERFAMILY	SSF49503		146	345	1.48E-33
ATCC64974_4410	4630095dbee23f94f09fd17287b45b99	350	SUPERFAMILY	SSF54373		205	295	1.28E-19
ATCC64974_4410	4630095dbee23f94f09fd17287b45b99	350	Pfam	PF01266	FAD dependent oxidoreductase	7	336	2.4E-34
ATCC64974_4410	4630095dbee23f94f09fd17287b45b99	350	SUPERFAMILY	SSF51971		281	339	1.88E-20
ATCC64974_4410	4630095dbee23f94f09fd17287b45b99	350	SUPERFAMILY	SSF51971		4	215	1.88E-20
ATCC64974_4420	1c228e372c228376d6e0e81813735c76	189	Pfam	PF04900	Fcf1	87	183	6.4E-33
ATCC64974_4420	1c228e372c228376d6e0e81813735c76	189	SUPERFAMILY	SSF88723		60	184	1.57E-27
ATCC64974_4430	1472b539fe4af7b0db87e7b84d17fa52	1558	SUPERFAMILY	SSF50978		42	318	2.5E-20
ATCC64974_4450	cbf7fd4f332885c8c7c3a09d947d39fe	245	SUPERFAMILY	SSF51735		6	228	9.47E-34
ATCC64974_4450	cbf7fd4f332885c8c7c3a09d947d39fe	245	Pfam	PF00106	short chain dehydrogenase	7	190	2.6E-24
ATCC64974_4460	6ec3fe75f1e57a1c8f3870e889c5ebe1	356	SUPERFAMILY	SSF81383		69	140	1.44E-5
ATCC64974_4470	1dbe98240fcfd94992e3891f435aa891	262	Pfam	PF06293	Lipopolysaccharide kinase (Kdo/WaaP) family	190	242	6.3E-5
ATCC64974_4470	1dbe98240fcfd94992e3891f435aa891	262	SUPERFAMILY	SSF56112		118	224	1.85E-14
ATCC64974_4480	eacf52845f3fe84266d0a02195545c8e	415	SUPERFAMILY	SSF144232		9	49	3.03E-11
ATCC64974_4480	eacf52845f3fe84266d0a02195545c8e	415	Pfam	PF04438	HIT zinc finger	12	40	4.2E-10
ATCC64974_4500	799080337c2098d308e2d9f7fd81b9de	418	SUPERFAMILY	SSF49899		213	415	3.01E-30
ATCC64974_4510	d43b206b3bb11242268acdc91f76930d	1084	SUPERFAMILY	SSF54001		839	1069	1.59E-46
ATCC64974_4510	d43b206b3bb11242268acdc91f76930d	1084	Pfam	PF02902	Ulp1 protease family, C-terminal catalytic domain	885	1045	7.0E-25
ATCC64974_4520	13a36cea4fd0558626d394dafd5a7ae5	529	SUPERFAMILY	SSF48317		24	212	8.9E-19
ATCC64974_4520	13a36cea4fd0558626d394dafd5a7ae5	529	Pfam	PF01569	PAP2 superfamily	95	214	1.4E-18
ATCC64974_4530	3f9499cfddbbb87db575adac25ae155d	283	TIGRFAM	TIGR00231	small_GTP: small GTP-binding protein domain	69	238	5.0E-31
ATCC64974_4530	3f9499cfddbbb87db575adac25ae155d	283	Pfam	PF00071	Ras family	71	243	1.7E-47
ATCC64974_4530	3f9499cfddbbb87db575adac25ae155d	283	SUPERFAMILY	SSF52540		70	243	2.22E-49
ATCC64974_4540	978092f44686d3009396fc18c0182679	110	Pfam	PF08649	DASH complex subunit Dad1	17	70	2.4E-25
ATCC64974_4550	76e7559b6672fea8122b1fcbcfce4b92	350	TIGRFAM	TIGR02817	adh_fam_1: zinc-binding alcohol dehydrogenase family protein	3	338	1.7E-86
ATCC64974_4550	76e7559b6672fea8122b1fcbcfce4b92	350	SUPERFAMILY	SSF51735		123	306	4.53E-29
ATCC64974_4550	76e7559b6672fea8122b1fcbcfce4b92	350	SUPERFAMILY	SSF50129		1	153	6.09E-30
ATCC64974_4550	76e7559b6672fea8122b1fcbcfce4b92	350	Pfam	PF13602	Zinc-binding dehydrogenase	198	336	2.1E-13
ATCC64974_4550	76e7559b6672fea8122b1fcbcfce4b92	350	Pfam	PF08240	Alcohol dehydrogenase GroES-like domain	29	95	1.6E-4
ATCC64974_4580	b9aaa6ce6bfd055c0c45c6048e319fba	372	Pfam	PF13532	2OG-Fe(II) oxygenase superfamily	187	336	1.5E-26
ATCC64974_4580	b9aaa6ce6bfd055c0c45c6048e319fba	372	SUPERFAMILY	SSF51197		199	337	1.37E-47
ATCC64974_4580	b9aaa6ce6bfd055c0c45c6048e319fba	372	SUPERFAMILY	SSF51197		72	139	1.37E-47
ATCC64974_4590	73f6d7fdcbeffc6d1f54c9c0930d0e67	375	SUPERFAMILY	SSF56059		150	355	3.36E-24
ATCC64974_4590	73f6d7fdcbeffc6d1f54c9c0930d0e67	375	Pfam	PF07478	D-ala D-ala ligase C-terminus	173	356	8.6E-11
ATCC64974_4600	5535f3fefe75c41c6492707218c6f9a2	549	Pfam	PF00501	AMP-binding enzyme	29	438	5.8E-84
ATCC64974_4600	5535f3fefe75c41c6492707218c6f9a2	549	SUPERFAMILY	SSF56801		32	536	3.66E-120
ATCC64974_4600	5535f3fefe75c41c6492707218c6f9a2	549	Pfam	PF13193	AMP-binding enzyme C-terminal domain	446	526	1.2E-14
ATCC64974_4610	7d5a66d755a8fe6d30303d6f302eba14	615	SUPERFAMILY	SSF57701		85	128	6.8E-9
ATCC64974_4610	7d5a66d755a8fe6d30303d6f302eba14	615	Pfam	PF00172	Fungal Zn(2)-Cys(6) binuclear cluster domain	92	127	3.7E-8
ATCC64974_4630	daa38275919f06bd3bffd152e565af29	421	SUPERFAMILY	SSF51395		11	402	1.53E-94
ATCC64974_4630	daa38275919f06bd3bffd152e565af29	421	Pfam	PF00724	NADH:flavin oxidoreductase / NADH oxidase family	12	379	4.9E-75
ATCC64974_4640	72a1c532464d2d75a1030e4b4ed910ec	265	Pfam	PF13561	Enoyl-(Acyl carrier protein) reductase	18	264	4.7E-58
ATCC64974_4640	72a1c532464d2d75a1030e4b4ed910ec	265	SUPERFAMILY	SSF51735		8	265	7.22E-66
ATCC64974_4660	c6792209ba1163d5ee560c0c1c7180ce	463	Pfam	PF01222	Ergosterol biosynthesis ERG4/ERG24 family	22	455	1.8E-139
ATCC64974_4670	38e5557aec79ee58d9f0cfebfb30e98e	493	Pfam	PF04082	Fungal specific transcription factor domain	116	210	1.3E-13
ATCC64974_4680	93e260d09adcc78eaa8651ab81c4638e	841	Pfam	PF03648	Glycosyl hydrolase family 67 N-terminus	26	141	9.7E-30
ATCC64974_4680	93e260d09adcc78eaa8651ab81c4638e	841	Pfam	PF07477	Glycosyl hydrolase family 67 C-terminus	470	692	2.3E-89
ATCC64974_4680	93e260d09adcc78eaa8651ab81c4638e	841	SUPERFAMILY	SSF51445		162	727	2.32E-250
ATCC64974_4680	93e260d09adcc78eaa8651ab81c4638e	841	SUPERFAMILY	SSF55545		21	162	9.24E-35
ATCC64974_4680	93e260d09adcc78eaa8651ab81c4638e	841	Pfam	PF07488	Glycosyl hydrolase family 67 middle domain	147	468	8.1E-145
ATCC64974_4690	bdaba4ed10c504204add7cf478b55208	413	Pfam	PF00439	Bromodomain	310	392	2.3E-23
ATCC64974_4690	bdaba4ed10c504204add7cf478b55208	413	SUPERFAMILY	SSF47370		283	409	2.62E-36
ATCC64974_4690	bdaba4ed10c504204add7cf478b55208	413	Pfam	PF00583	Acetyltransferase (GNAT) family	122	200	5.5E-7
ATCC64974_4690	bdaba4ed10c504204add7cf478b55208	413	SUPERFAMILY	SSF55729		92	234	3.12E-18
ATCC64974_4700	9f476f0937ca6acbefebd9cd3800ee9c	1030	Pfam	PF13363	Beta-galactosidase, domain 3	603	668	2.1E-19
ATCC64974_4700	9f476f0937ca6acbefebd9cd3800ee9c	1030	SUPERFAMILY	SSF49785		677	859	2.04E-39
ATCC64974_4700	9f476f0937ca6acbefebd9cd3800ee9c	1030	SUPERFAMILY	SSF51011		408	576	1.22E-52
ATCC64974_4700	9f476f0937ca6acbefebd9cd3800ee9c	1030	Pfam	PF01301	Glycosyl hydrolases family 35	49	397	2.8E-83
ATCC64974_4700	9f476f0937ca6acbefebd9cd3800ee9c	1030	SUPERFAMILY	SSF117100		579	674	1.96E-25
ATCC64974_4700	9f476f0937ca6acbefebd9cd3800ee9c	1030	Pfam	PF10435	Beta-galactosidase, domain 2	414	585	2.4E-61
ATCC64974_4700	9f476f0937ca6acbefebd9cd3800ee9c	1030	Pfam	PF13364	Beta-galactosidase jelly roll domain	703	816	4.1E-21
ATCC64974_4700	9f476f0937ca6acbefebd9cd3800ee9c	1030	Pfam	PF13364	Beta-galactosidase jelly roll domain	873	992	4.1E-33
ATCC64974_4700	9f476f0937ca6acbefebd9cd3800ee9c	1030	SUPERFAMILY	SSF49785		863	1027	3.83E-42
ATCC64974_4700	9f476f0937ca6acbefebd9cd3800ee9c	1030	SUPERFAMILY	SSF51445		37	403	8.24E-97
ATCC64974_4710	8e5f221c85157b14d27012369790a2c9	597	Pfam	PF06985	Heterokaryon incompatibility protein (HET)	22	165	8.7E-12
ATCC64974_4720	059c1052da16a57a5e25c51e02a8f4d3	401	SUPERFAMILY	SSF53335		128	379	2.04E-30
ATCC64974_4720	059c1052da16a57a5e25c51e02a8f4d3	401	Pfam	PF00891	O-methyltransferase	222	369	1.0E-25
ATCC64974_4720	059c1052da16a57a5e25c51e02a8f4d3	401	SUPERFAMILY	SSF46785		51	106	2.78E-7
ATCC64974_4770	704ff6864e0ec474e3a57d4cf55066a8	541	SUPERFAMILY	SSF51905		460	522	2.78E-15
ATCC64974_4770	704ff6864e0ec474e3a57d4cf55066a8	541	SUPERFAMILY	SSF51905		7	304	2.78E-15
ATCC64974_4770	704ff6864e0ec474e3a57d4cf55066a8	541	Pfam	PF06100	MCRA family	21	517	1.9E-173
ATCC64974_4780	291a7c543e1a5602a1a2d5efede74a06	629	Pfam	PF02732	ERCC4 domain	325	511	7.1E-37
ATCC64974_4790	6df7d7fd3c3a4ed4f782de7dd2592704	473	Pfam	PF00534	Glycosyl transferases group 1	231	410	2.7E-30
ATCC64974_4790	6df7d7fd3c3a4ed4f782de7dd2592704	473	SUPERFAMILY	SSF53756		5	440	1.61E-55
ATCC64974_4800	9e128823dfb6ccd79f3962b8a38939d2	1752	Pfam	PF00225	Kinesin motor domain	93	441	2.8E-91
ATCC64974_4800	9e128823dfb6ccd79f3962b8a38939d2	1752	SUPERFAMILY	SSF52540		51	178	9.03E-103
ATCC64974_4800	9e128823dfb6ccd79f3962b8a38939d2	1752	SUPERFAMILY	SSF52540		207	479	9.03E-103
ATCC64974_4820	4570a4d43cea9bd855c8204214382cd8	369	Pfam	PF00491	Arginase family	110	351	1.1E-68
ATCC64974_4820	4570a4d43cea9bd855c8204214382cd8	369	SUPERFAMILY	SSF52768		49	357	1.13E-62
ATCC64974_4830	02d0c18dc7d0916049763ac2233136d0	504	Pfam	PF01554	MatE	57	218	1.3E-28
ATCC64974_4830	02d0c18dc7d0916049763ac2233136d0	504	Pfam	PF01554	MatE	283	433	1.6E-26
ATCC64974_4830	02d0c18dc7d0916049763ac2233136d0	504	TIGRFAM	TIGR00797	matE: MATE efflux family protein	57	451	8.5E-84
ATCC64974_4840	927bf0fca7f24f787c7a54c59e30f7eb	512	Pfam	PF07690	Major Facilitator Superfamily	64	416	1.6E-31
ATCC64974_4840	927bf0fca7f24f787c7a54c59e30f7eb	512	SUPERFAMILY	SSF103473		280	489	1.16E-49
ATCC64974_4840	927bf0fca7f24f787c7a54c59e30f7eb	512	SUPERFAMILY	SSF103473		35	238	1.16E-49
ATCC64974_4850	c5962f26e3e6ea0443eeece8db0ead89	735	Pfam	PF07738	Sad1 / UNC-like C-terminal	677	734	9.6E-7
ATCC64974_4860	91d23df6851fe7432c976fa61ab8854d	657	SUPERFAMILY	SSF50978		313	390	2.52E-56
ATCC64974_4860	91d23df6851fe7432c976fa61ab8854d	657	SUPERFAMILY	SSF50978		426	611	2.52E-56
ATCC64974_4860	91d23df6851fe7432c976fa61ab8854d	657	Pfam	PF00400	WD domain, G-beta repeat	353	389	4.8E-5
ATCC64974_4860	91d23df6851fe7432c976fa61ab8854d	657	Pfam	PF00400	WD domain, G-beta repeat	313	349	0.026
ATCC64974_4860	91d23df6851fe7432c976fa61ab8854d	657	Pfam	PF00400	WD domain, G-beta repeat	431	464	1.7E-4
ATCC64974_4860	91d23df6851fe7432c976fa61ab8854d	657	Pfam	PF00400	WD domain, G-beta repeat	535	569	1.2E-6
ATCC64974_4870	7fa1769909c004aa2edac9ed47bc3ae9	266	SUPERFAMILY	SSF48600		6	261	3.75E-99
ATCC64974_4870	7fa1769909c004aa2edac9ed47bc3ae9	266	TIGRFAM	TIGR01802	CM_pl-yst: chorismate mutase	14	261	2.7E-113
ATCC64974_4880	b25742f9372baf214b3250047ee385fe	291	Pfam	PF13862	p21-C-terminal region-binding protein	32	232	7.5E-75
ATCC64974_4890	8f57392c1a4bf372e08e3d68bf0f72e3	318	SUPERFAMILY	SSF69118		199	294	2.19E-12
ATCC64974_4910	5afd5c026ac7c54a789ad123e1c1b52b	491	Pfam	PF11051	Mannosyltransferase putative	130	268	9.2E-37
ATCC64974_4910	5afd5c026ac7c54a789ad123e1c1b52b	491	Pfam	PF11051	Mannosyltransferase putative	272	360	7.4E-21
ATCC64974_4910	5afd5c026ac7c54a789ad123e1c1b52b	491	SUPERFAMILY	SSF53448		128	322	3.88E-26
ATCC64974_4920	10d30e0d63bda4b8c3935caca3732ac3	791	Pfam	PF11951	Fungal specific transcription factor domain	267	780	2.6E-54
ATCC64974_4920	10d30e0d63bda4b8c3935caca3732ac3	791	SUPERFAMILY	SSF57701		35	69	1.44E-5
ATCC64974_4940	e6e391d908e44fc90537f22389859b95	187	SUPERFAMILY	SSF55729		8	157	6.69E-7
ATCC64974_4950	92a949f168527c2aec98fb001ef9c7ff	571	Pfam	PF04082	Fungal specific transcription factor domain	178	252	2.2E-6
ATCC64974_4970	c75992078635ab9b05700233d051fb80	522	SUPERFAMILY	SSF53067		167	365	1.09E-19
ATCC64974_4980	49a5d4cb4b6e8e7213706309cc976d8c	1636	TIGRFAM	TIGR01643	YD_repeat_2x: YD repeat (two copies)	775	799	6.0E-5
ATCC64974_4980	49a5d4cb4b6e8e7213706309cc976d8c	1636	TIGRFAM	TIGR03696	Rhs_assc_core: RHS repeat-associated core domain	1281	1358	1.9E-20
ATCC64974_4980	49a5d4cb4b6e8e7213706309cc976d8c	1636	Pfam	PF05593	RHS Repeat	1173	1203	2.0E-5
ATCC64974_4980	49a5d4cb4b6e8e7213706309cc976d8c	1636	Pfam	PF05593	RHS Repeat	977	1009	8.0E-5
ATCC64974_5010	79d8eefd1bb3abb99fc3519cfb1311a6	658	Pfam	PF00225	Kinesin motor domain	89	443	4.1E-114
ATCC64974_5010	79d8eefd1bb3abb99fc3519cfb1311a6	658	SUPERFAMILY	SSF52540		82	452	1.71E-123
ATCC64974_5020	f0f5fe8fb8e2b57484b4e556a160e075	642	Pfam	PF01008	Initiation factor 2 subunit family	298	629	1.6E-74
ATCC64974_5020	f0f5fe8fb8e2b57484b4e556a160e075	642	SUPERFAMILY	SSF100950		590	637	2.23E-83
ATCC64974_5020	f0f5fe8fb8e2b57484b4e556a160e075	642	SUPERFAMILY	SSF100950		281	550	2.23E-83
ATCC64974_5030	7946546d0a3bf948a221677ea025fa97	650	Pfam	PF04042	DNA polymerase alpha/epsilon subunit B	360	593	1.7E-37
ATCC64974_5030	7946546d0a3bf948a221677ea025fa97	650	Pfam	PF08418	DNA polymerase alpha subunit B N-terminal	22	254	3.9E-78
ATCC64974_5040	390a5429b1b9a6f36ee969b76ac356a4	385	SUPERFAMILY	SSF52087		175	354	4.32E-47
ATCC64974_5040	390a5429b1b9a6f36ee969b76ac356a4	385	Pfam	PF00650	CRAL/TRIO domain	179	324	5.4E-39
ATCC64974_5040	390a5429b1b9a6f36ee969b76ac356a4	385	Pfam	PF03765	CRAL/TRIO, N-terminal domain	99	158	1.4E-16
ATCC64974_5040	390a5429b1b9a6f36ee969b76ac356a4	385	SUPERFAMILY	SSF46938		73	176	1.57E-20
ATCC64974_5050	fade52453d92df8cacb7333f04d61bfd	450	SUPERFAMILY	SSF54631		137	304	2.65E-36
ATCC64974_5050	fade52453d92df8cacb7333f04d61bfd	450	SUPERFAMILY	SSF54631		308	444	2.4E-28
ATCC64974_5050	fade52453d92df8cacb7333f04d61bfd	450	Pfam	PF00571	CBS domain	246	298	0.0019
ATCC64974_5050	fade52453d92df8cacb7333f04d61bfd	450	Pfam	PF00571	CBS domain	394	441	7.6E-10
ATCC64974_5070	9b41c39a5b71d14589e6206f89d5791d	341	SUPERFAMILY	SSF57959		178	237	3.19E-14
ATCC64974_5070	9b41c39a5b71d14589e6206f89d5791d	341	Pfam	PF00170	bZIP transcription factor	175	229	2.7E-8
ATCC64974_5080	30b12e122150604e99db8ce636367278	550	TIGRFAM	TIGR00879	SP: MFS transporter, sugar porter (SP) family	28	498	5.0E-102
ATCC64974_5080	30b12e122150604e99db8ce636367278	550	SUPERFAMILY	SSF103473		14	503	3.01E-58
ATCC64974_5080	30b12e122150604e99db8ce636367278	550	Pfam	PF00083	Sugar (and other) transporter	36	502	8.2E-105
ATCC64974_5090	d42a2df773971132e175c4618f9183bd	685	SUPERFAMILY	SSF57701		19	59	2.88E-11
ATCC64974_5090	d42a2df773971132e175c4618f9183bd	685	Pfam	PF11951	Fungal specific transcription factor domain	250	622	1.7E-12
ATCC64974_5090	d42a2df773971132e175c4618f9183bd	685	Pfam	PF00172	Fungal Zn(2)-Cys(6) binuclear cluster domain	24	57	1.3E-9
ATCC64974_5100	6ee2daf2532ccd7aec997e6723efd89e	450	Pfam	PF06963	Ferroportin1 (FPN1)	1	405	1.8E-153
ATCC64974_5100	6ee2daf2532ccd7aec997e6723efd89e	450	SUPERFAMILY	SSF103473		218	422	2.22E-12
ATCC64974_5100	6ee2daf2532ccd7aec997e6723efd89e	450	SUPERFAMILY	SSF103473		151	190	2.22E-12
ATCC64974_5110	408894b06a81986142d74df45ffb3581	475	SUPERFAMILY	SSF52096		33	219	2.95E-58
ATCC64974_5110	408894b06a81986142d74df45ffb3581	475	SUPERFAMILY	SSF52096		296	371	2.95E-58
ATCC64974_5110	408894b06a81986142d74df45ffb3581	475	Pfam	PF16113	Enoyl-CoA hydratase/isomerase	43	387	7.6E-132
ATCC64974_5120	4eb33f0c683af5269476bf74bb6c757e	289	Pfam	PF00573	Ribosomal protein L4/L1 family	90	272	4.4E-46
ATCC64974_5120	4eb33f0c683af5269476bf74bb6c757e	289	TIGRFAM	TIGR03953	rplD_bact: 50S ribosomal protein uL4	90	272	4.9E-44
ATCC64974_5120	4eb33f0c683af5269476bf74bb6c757e	289	SUPERFAMILY	SSF52166		72	274	9.03E-56
ATCC64974_5130	8dda2eb05e586fb2878db79766df7e8b	420	Pfam	PF01161	Phosphatidylethanolamine-binding protein	246	356	2.2E-8
ATCC64974_5130	8dda2eb05e586fb2878db79766df7e8b	420	SUPERFAMILY	SSF49777		203	392	5.63E-32
ATCC64974_5140	c8c72ed9e56dd626adc1e0fcb044da77	178	Pfam	PF00717	Peptidase S24-like	45	102	1.3E-5
ATCC64974_5140	c8c72ed9e56dd626adc1e0fcb044da77	178	SUPERFAMILY	SSF51306		45	167	1.26E-35
ATCC64974_5150	2e4fb139deac3a285a014eca19ffd3b3	229	Pfam	PF06884	Protein of unknown function (DUF1264)	31	210	9.7E-77
ATCC64974_5160	5387650c5b217fcea0b32aa50c499c18	248	SUPERFAMILY	SSF56281		7	247	1.07E-61
ATCC64974_5160	5387650c5b217fcea0b32aa50c499c18	248	Pfam	PF16123	Hydroxyacylglutathione hydrolase C-terminus	171	247	6.0E-21
ATCC64974_5160	5387650c5b217fcea0b32aa50c499c18	248	Pfam	PF00753	Metallo-beta-lactamase superfamily	5	170	2.1E-18
ATCC64974_5170	82aa6ac39a488584206ee195ce29603c	404	Pfam	PF04031	Las1-like	7	152	4.4E-49
ATCC64974_5190	5832db379847734dd64bfb37d0032d8a	506	Pfam	PF01513	ATP-NAD kinase	154	465	4.6E-72
ATCC64974_5190	5832db379847734dd64bfb37d0032d8a	506	SUPERFAMILY	SSF111331		153	304	1.83E-81
ATCC64974_5190	5832db379847734dd64bfb37d0032d8a	506	SUPERFAMILY	SSF111331		335	493	1.83E-81
ATCC64974_5200	d2662997b82cbf2cea0ee84b3b3fc6c1	259	SUPERFAMILY	SSF111126		66	246	1.02E-43
ATCC64974_5200	d2662997b82cbf2cea0ee84b3b3fc6c1	259	Pfam	PF04051	Transport protein particle (TRAPP) component	72	242	4.6E-41
ATCC64974_5210	f55e8d3e3fefd26aa2d7c33add554a41	495	Pfam	PF06991	Microfibril-associated/Pre-mRNA processing	159	392	2.9E-66
ATCC64974_5220	221be9566da98485bc545a256cea4352	122	SUPERFAMILY	SSF50249		1	119	1.49E-14
ATCC64974_5220	221be9566da98485bc545a256cea4352	122	Pfam	PF08661	Replication factor A protein 3	1	119	1.2E-27
ATCC64974_5230	0f5471b00c665cde020b00a875574f9d	1175	SUPERFAMILY	SSF57716		715	751	7.49E-8
ATCC64974_5230	0f5471b00c665cde020b00a875574f9d	1175	SUPERFAMILY	SSF57716		646	667	7.49E-8
ATCC64974_5240	f49170caf0993a1d9bb0effd9e95bcd7	115	SUPERFAMILY	SSF50182		34	113	3.78E-22
ATCC64974_5240	f49170caf0993a1d9bb0effd9e95bcd7	115	Pfam	PF01423	LSM domain	45	112	7.6E-19
ATCC64974_5250	36a3dddc7634de9987a55e21e3ace70f	589	Pfam	PF02734	DAK2 domain	411	586	2.0E-46
ATCC64974_5250	36a3dddc7634de9987a55e21e3ace70f	589	TIGRFAM	TIGR02361	dak_ATP: dihydroxyacetone kinase	4	585	7.7E-212
ATCC64974_5250	36a3dddc7634de9987a55e21e3ace70f	589	SUPERFAMILY	SSF82549		13	348	3.92E-101
ATCC64974_5250	36a3dddc7634de9987a55e21e3ace70f	589	SUPERFAMILY	SSF101473		376	588	6.67E-50
ATCC64974_5250	36a3dddc7634de9987a55e21e3ace70f	589	Pfam	PF02733	Dak1 domain	20	344	2.8E-105
ATCC64974_5260	f4b9173ab2fd91a1d7b16a3b7cc6065a	890	SUPERFAMILY	SSF46785		802	889	7.71E-25
ATCC64974_5260	f4b9173ab2fd91a1d7b16a3b7cc6065a	890	SUPERFAMILY	SSF75632		517	802	6.15E-88
ATCC64974_5260	f4b9173ab2fd91a1d7b16a3b7cc6065a	890	Pfam	PF10557	Cullin protein neddylation domain	822	884	9.1E-25
ATCC64974_5260	f4b9173ab2fd91a1d7b16a3b7cc6065a	890	Pfam	PF00888	Cullin family	163	791	2.9E-183
ATCC64974_5260	f4b9173ab2fd91a1d7b16a3b7cc6065a	890	SUPERFAMILY	SSF74788		156	506	1.02E-83
ATCC64974_5270	933197c03918dea16753f2c75e897e07	1668	Pfam	PF11894	Nuclear pore complex scaffold, nucleoporins 186/192/205	10	1648	0.0
ATCC64974_5280	1aedede7b64870858d9df54fee1498b8	2737	Pfam	PF02260	FATC domain	2707	2736	1.6E-11
ATCC64974_5280	1aedede7b64870858d9df54fee1498b8	2737	Pfam	PF00454	Phosphatidylinositol 3- and 4-kinase	2415	2654	1.6E-51
ATCC64974_5280	1aedede7b64870858d9df54fee1498b8	2737	Pfam	PF11640	Telomere-length maintenance and DNA damage repair	6	153	4.9E-46
ATCC64974_5280	1aedede7b64870858d9df54fee1498b8	2737	Pfam	PF02259	FAT domain	1816	2203	2.8E-8
ATCC64974_5280	1aedede7b64870858d9df54fee1498b8	2737	SUPERFAMILY	SSF56112		2374	2485	6.43E-76
ATCC64974_5280	1aedede7b64870858d9df54fee1498b8	2737	SUPERFAMILY	SSF56112		2519	2664	6.43E-76
ATCC64974_5280	1aedede7b64870858d9df54fee1498b8	2737	SUPERFAMILY	SSF48371		1714	1764	1.34E-5
ATCC64974_5280	1aedede7b64870858d9df54fee1498b8	2737	SUPERFAMILY	SSF48371		615	703	1.34E-5
ATCC64974_5280	1aedede7b64870858d9df54fee1498b8	2737	SUPERFAMILY	SSF48371		9	84	1.34E-5
ATCC64974_5280	1aedede7b64870858d9df54fee1498b8	2737	SUPERFAMILY	SSF48371		208	341	1.34E-5
ATCC64974_5280	1aedede7b64870858d9df54fee1498b8	2737	SUPERFAMILY	SSF48371		1594	1664	1.34E-5
ATCC64974_5280	1aedede7b64870858d9df54fee1498b8	2737	SUPERFAMILY	SSF48371		875	919	1.34E-5
ATCC64974_5280	1aedede7b64870858d9df54fee1498b8	2737	SUPERFAMILY	SSF48371		382	405	1.34E-5
ATCC64974_5290	9cdf20cc430ae5357632b9d45d897ef7	509	SUPERFAMILY	SSF142338		9	97	1.11E-58
ATCC64974_5290	9cdf20cc430ae5357632b9d45d897ef7	509	SUPERFAMILY	SSF142338		149	221	1.11E-58
ATCC64974_5290	9cdf20cc430ae5357632b9d45d897ef7	509	SUPERFAMILY	SSF142338		283	477	1.11E-58
ATCC64974_5290	9cdf20cc430ae5357632b9d45d897ef7	509	Pfam	PF01933	Uncharacterised protein family UPF0052	12	385	5.3E-60
ATCC64974_5300	37cfd8c9c6faf4c3225722e5fc23841d	1014	SUPERFAMILY	SSF53098		64	159	4.8E-15
ATCC64974_5300	37cfd8c9c6faf4c3225722e5fc23841d	1014	SUPERFAMILY	SSF53098		211	293	4.8E-15
ATCC64974_5300	37cfd8c9c6faf4c3225722e5fc23841d	1014	Pfam	PF00476	DNA polymerase family A	478	845	1.2E-58
ATCC64974_5300	37cfd8c9c6faf4c3225722e5fc23841d	1014	SUPERFAMILY	SSF56672		459	513	9.45E-90
ATCC64974_5300	37cfd8c9c6faf4c3225722e5fc23841d	1014	SUPERFAMILY	SSF56672		275	427	9.45E-90
ATCC64974_5300	37cfd8c9c6faf4c3225722e5fc23841d	1014	SUPERFAMILY	SSF56672		542	855	9.45E-90
ATCC64974_5310	19cc034388ec061939a9273acd2a367f	188	SUPERFAMILY	SSF57850		104	162	9.94E-15
ATCC64974_5310	19cc034388ec061939a9273acd2a367f	188	Pfam	PF00097	Zinc finger, C3HC4 type (RING finger)	105	155	7.2E-9
ATCC64974_5320	bd7c9caa18226ea231acd4eb5092f961	632	SUPERFAMILY	SSF144083		542	599	2.62E-14
ATCC64974_5320	bd7c9caa18226ea231acd4eb5092f961	632	Pfam	PF01544	CorA-like Mg2+ transporter protein	499	598	5.0E-18
ATCC64974_5320	bd7c9caa18226ea231acd4eb5092f961	632	SUPERFAMILY	SSF143865		119	220	5.1E-47
ATCC64974_5320	bd7c9caa18226ea231acd4eb5092f961	632	SUPERFAMILY	SSF143865		497	538	5.1E-47
ATCC64974_5320	bd7c9caa18226ea231acd4eb5092f961	632	SUPERFAMILY	SSF143865		336	455	5.1E-47
ATCC64974_5330	3583330d8af622fac3900406113edd4a	446	Pfam	PF04082	Fungal specific transcription factor domain	33	139	7.6E-11
ATCC64974_5340	3461579ac648ee0f6093dcc88eeedccc	227	Pfam	PF00172	Fungal Zn(2)-Cys(6) binuclear cluster domain	22	56	2.7E-9
ATCC64974_5340	3461579ac648ee0f6093dcc88eeedccc	227	SUPERFAMILY	SSF57701		12	56	1.7E-10
ATCC64974_5360	0f757e8af7293651d63e7a84ca3aceac	624	SUPERFAMILY	SSF50465		514	602	1.67E-16
ATCC64974_5360	0f757e8af7293651d63e7a84ca3aceac	624	Pfam	PF00009	Elongation factor Tu GTP binding domain	191	412	3.1E-18
ATCC64974_5360	0f757e8af7293651d63e7a84ca3aceac	624	SUPERFAMILY	SSF50447		418	508	1.87E-18
ATCC64974_5360	0f757e8af7293651d63e7a84ca3aceac	624	SUPERFAMILY	SSF52540		191	438	3.38E-30
ATCC64974_5370	62278fa054050d2d72402ac5438c3f68	96	Pfam	PF01423	LSM domain	20	94	8.3E-19
ATCC64974_5370	62278fa054050d2d72402ac5438c3f68	96	SUPERFAMILY	SSF50182		14	94	8.05E-22
ATCC64974_5380	f9c71c4e914dc201f38e2a2fafd61852	683	Pfam	PF12921	Mitochondrial ATPase expression	269	385	1.3E-30
ATCC64974_5390	67475470c3f29238df655c1ab9b87a44	300	SUPERFAMILY	SSF102588		39	296	3.27E-41
ATCC64974_5390	67475470c3f29238df655c1ab9b87a44	300	Pfam	PF02585	GlcNAc-PI de-N-acetylase	43	190	1.4E-26
ATCC64974_5400	eda3bab6f8c060cb7f8b0468ef332c0c	532	SUPERFAMILY	SSF81296		179	251	5.39E-5
ATCC64974_5400	eda3bab6f8c060cb7f8b0468ef332c0c	532	Pfam	PF13002	Arrestin_N terminal like	152	326	1.2E-58
ATCC64974_5420	1a57df9c02612f38a36dadf7e75f4d97	598	Pfam	PF13193	AMP-binding enzyme C-terminal domain	488	568	2.4E-15
ATCC64974_5420	1a57df9c02612f38a36dadf7e75f4d97	598	SUPERFAMILY	SSF56801		53	577	1.07E-111
ATCC64974_5420	1a57df9c02612f38a36dadf7e75f4d97	598	Pfam	PF00501	AMP-binding enzyme	72	480	3.4E-71
ATCC64974_5440	8757a852feaa351a4b1ea204b4552d1d	503	Pfam	PF13668	Ferritin-like domain	158	287	3.4E-17
ATCC64974_5450	336c0446de0e664c3fe44d4086a53287	300	SUPERFAMILY	SSF51735		10	294	6.9E-50
ATCC64974_5450	336c0446de0e664c3fe44d4086a53287	300	Pfam	PF00106	short chain dehydrogenase	16	236	6.0E-32
ATCC64974_5460	5bf92c7f026c91bbcc00037638dda67b	350	Pfam	PF03171	2OG-Fe(II) oxygenase superfamily	198	311	5.8E-18
ATCC64974_5460	5bf92c7f026c91bbcc00037638dda67b	350	Pfam	PF14226	non-haem dioxygenase in morphine synthesis N-terminal	24	145	2.8E-24
ATCC64974_5460	5bf92c7f026c91bbcc00037638dda67b	350	SUPERFAMILY	SSF51197		14	349	1.65E-84
ATCC64974_5470	45f30bb855c563fe9ba5e1963fbc7aaf	383	Pfam	PF04909	Amidohydrolase	6	382	9.4E-25
ATCC64974_5470	45f30bb855c563fe9ba5e1963fbc7aaf	383	SUPERFAMILY	SSF51556		5	382	5.33E-69
ATCC64974_5480	beee09998a5447e13515b04a4e88d061	440	SUPERFAMILY	SSF54928		223	279	6.58E-6
ATCC64974_5480	beee09998a5447e13515b04a4e88d061	440	Pfam	PF00226	DnaJ domain	16	79	8.8E-20
ATCC64974_5480	beee09998a5447e13515b04a4e88d061	440	SUPERFAMILY	SSF46565		13	96	2.22E-21
ATCC64974_5490	057233b7ecffd09db9e7656aab6d190f	445	SUPERFAMILY	SSF103025		43	290	1.44E-47
ATCC64974_5490	057233b7ecffd09db9e7656aab6d190f	445	TIGRFAM	TIGR03317	ygfZ_signature: folate-binding protein YgfZ	235	299	3.0E-22
ATCC64974_5490	057233b7ecffd09db9e7656aab6d190f	445	Pfam	PF01571	Aminomethyltransferase folate-binding domain	52	154	1.7E-4
ATCC64974_5500	3b37e9edd2b3dd12f1ea9de2d6bb1575	830	Pfam	PF00293	NUDIX domain	98	216	6.8E-18
ATCC64974_5500	3b37e9edd2b3dd12f1ea9de2d6bb1575	830	SUPERFAMILY	SSF140586		3	95	1.57E-33
ATCC64974_5500	3b37e9edd2b3dd12f1ea9de2d6bb1575	830	SUPERFAMILY	SSF55811		97	246	4.06E-24
ATCC64974_5500	3b37e9edd2b3dd12f1ea9de2d6bb1575	830	Pfam	PF05026	Dcp2, box A domain	10	93	6.4E-30
ATCC64974_5510	05008d25beb21744362822c7994f07ee	262	Pfam	PF13430	Domain of unknown function (DUF4112)	64	167	1.3E-34
ATCC64974_5520	e77940dbf3ff81fa543ac82e806d09b7	366	Pfam	PF10288	Cytoplasmic tRNA 2-thiolation protein 2	287	339	1.9E-6
ATCC64974_5520	e77940dbf3ff81fa543ac82e806d09b7	366	SUPERFAMILY	SSF52402		35	263	3.87E-7
ATCC64974_5530	2d37748f2583b891d25a521193c17087	536	Pfam	PF06814	Lung seven transmembrane receptor	146	435	1.0E-70
ATCC64974_5540	b75b58c71db8e649b514462a61abdd38	529	Pfam	PF07000	Protein of unknown function (DUF1308)	62	464	6.1E-101
ATCC64974_5550	f27f40b61b8ff6b99dbc679a50d11a8a	370	Pfam	PF00400	WD domain, G-beta repeat	33	73	0.0014
ATCC64974_5550	f27f40b61b8ff6b99dbc679a50d11a8a	370	Pfam	PF00400	WD domain, G-beta repeat	125	159	2.5E-6
ATCC64974_5550	f27f40b61b8ff6b99dbc679a50d11a8a	370	SUPERFAMILY	SSF50978		39	354	1.03E-40
ATCC64974_5560	b55fca9dab1277202bbf40495be83d58	310	Pfam	PF00153	Mitochondrial carrier protein	212	294	3.6E-12
ATCC64974_5560	b55fca9dab1277202bbf40495be83d58	310	Pfam	PF00153	Mitochondrial carrier protein	110	203	1.0E-17
ATCC64974_5560	b55fca9dab1277202bbf40495be83d58	310	Pfam	PF00153	Mitochondrial carrier protein	5	96	3.4E-18
ATCC64974_5560	b55fca9dab1277202bbf40495be83d58	310	SUPERFAMILY	SSF103506		6	288	8.63E-72
ATCC64974_5570	3f547feaf7922f3c69fc9962a005b4ed	396	SUPERFAMILY	SSF47240		58	370	4.4E-120
ATCC64974_5570	3f547feaf7922f3c69fc9962a005b4ed	396	Pfam	PF00268	Ribonucleotide reductase, small chain	77	345	4.4E-126
ATCC64974_5580	f343d42c5f02ed188ad0d32d87b9b974	170	Pfam	PF05486	Signal recognition particle 9 kDa protein (SRP9)	5	101	2.2E-30
ATCC64974_5590	e66a5f489e738d22acbd143a4c0a7cff	930	Pfam	PF00400	WD domain, G-beta repeat	384	420	0.011
ATCC64974_5590	e66a5f489e738d22acbd143a4c0a7cff	930	Pfam	PF00400	WD domain, G-beta repeat	284	311	8.2E-4
ATCC64974_5590	e66a5f489e738d22acbd143a4c0a7cff	930	Pfam	PF00400	WD domain, G-beta repeat	342	377	2.0E-6
ATCC64974_5590	e66a5f489e738d22acbd143a4c0a7cff	930	SUPERFAMILY	SSF50978		285	671	5.8E-55
ATCC64974_5600	e8d72543804e5ffc02efd67f175fe7b5	534	SUPERFAMILY	SSF103473		15	494	3.01E-51
ATCC64974_5600	e8d72543804e5ffc02efd67f175fe7b5	534	TIGRFAM	TIGR00879	SP: MFS transporter, sugar porter (SP) family	10	492	3.2E-84
ATCC64974_5600	e8d72543804e5ffc02efd67f175fe7b5	534	Pfam	PF00083	Sugar (and other) transporter	29	496	2.8E-83
ATCC64974_5610	c95beb93350e192679d7ba2ac07b46b0	188	Pfam	PF06094	Gamma-glutamyl cyclotransferase, AIG2-like	57	161	7.3E-12
ATCC64974_5610	c95beb93350e192679d7ba2ac07b46b0	188	SUPERFAMILY	SSF110857		57	167	4.58E-12
ATCC64974_5620	240d654d5d757e12ad59f7e6ba05f4e5	225	SUPERFAMILY	SSF47616		89	214	6.82E-28
ATCC64974_5620	240d654d5d757e12ad59f7e6ba05f4e5	225	SUPERFAMILY	SSF52833		5	80	7.48E-16
ATCC64974_5620	240d654d5d757e12ad59f7e6ba05f4e5	225	Pfam	PF00043	Glutathione S-transferase, C-terminal domain	113	198	7.1E-11
ATCC64974_5620	240d654d5d757e12ad59f7e6ba05f4e5	225	Pfam	PF13409	Glutathione S-transferase, N-terminal domain	14	75	3.9E-8
ATCC64974_5630	3334e649339d7404a21e0b063a246223	300	Pfam	PF05368	NmrA-like family	4	240	7.6E-33
ATCC64974_5630	3334e649339d7404a21e0b063a246223	300	SUPERFAMILY	SSF51735		4	270	2.18E-50
ATCC64974_5640	7e3974bb5521add73e9b3ad6f250d0d1	355	Pfam	PF01370	NAD dependent epimerase/dehydratase family	15	235	1.0E-12
ATCC64974_5640	7e3974bb5521add73e9b3ad6f250d0d1	355	SUPERFAMILY	SSF51735		10	327	1.37E-46
ATCC64974_5650	5c17fb27e0b6773939c56515e1da8cae	703	Pfam	PF00172	Fungal Zn(2)-Cys(6) binuclear cluster domain	21	53	1.2E-5
ATCC64974_5650	5c17fb27e0b6773939c56515e1da8cae	703	SUPERFAMILY	SSF57701		14	58	2.22E-8
ATCC64974_5660	49c45601727d05737c8883f7494db650	538	Pfam	PF07690	Major Facilitator Superfamily	84	467	5.0E-42
ATCC64974_5660	49c45601727d05737c8883f7494db650	538	SUPERFAMILY	SSF103473		60	502	8.63E-61
ATCC64974_5680	b6e8512153281d5a88ce38a2a83f134f	610	Pfam	PF00753	Metallo-beta-lactamase superfamily	85	312	3.5E-33
ATCC64974_5680	b6e8512153281d5a88ce38a2a83f134f	610	SUPERFAMILY	SSF55718		508	608	1.73E-12
ATCC64974_5680	b6e8512153281d5a88ce38a2a83f134f	610	Pfam	PF14864	Alkyl sulfatase C-terminal	509	608	5.0E-17
ATCC64974_5680	b6e8512153281d5a88ce38a2a83f134f	610	SUPERFAMILY	SSF56281		7	489	6.3E-144
ATCC64974_5680	b6e8512153281d5a88ce38a2a83f134f	610	Pfam	PF14863	Alkyl sulfatase dimerisation	349	486	3.8E-54
ATCC64974_5690	8b911dfc9aea378182adf5c738dc9417	398	Pfam	PF00487	Fatty acid desaturase	81	355	2.7E-29
ATCC64974_5710	46106158691004cdc2ff9a6ee46456d5	311	SUPERFAMILY	SSF47616		172	294	4.59E-11
ATCC64974_5720	90d6142a9c30521f8db6cfebf9fc8a06	319	SUPERFAMILY	SSF51735		22	284	5.76E-42
ATCC64974_5720	90d6142a9c30521f8db6cfebf9fc8a06	319	Pfam	PF00106	short chain dehydrogenase	25	165	8.5E-15
ATCC64974_5730	baa78065e75213d43a03f8eea77fc36b	368	Pfam	PF11951	Fungal specific transcription factor domain	59	150	1.1E-6
ATCC64974_5740	6cc29c02f9f9ffa6ee78b0b851d4e659	543	Pfam	PF00135	Carboxylesterase family	20	505	3.6E-75
ATCC64974_5740	6cc29c02f9f9ffa6ee78b0b851d4e659	543	SUPERFAMILY	SSF53474		19	497	1.01E-89
ATCC64974_5750	659b54765655677c425f6fa2237aa9aa	426	SUPERFAMILY	SSF57701		11	55	3.79E-10
ATCC64974_5750	659b54765655677c425f6fa2237aa9aa	426	Pfam	PF00172	Fungal Zn(2)-Cys(6) binuclear cluster domain	21	57	3.9E-9
ATCC64974_5750	659b54765655677c425f6fa2237aa9aa	426	Pfam	PF11951	Fungal specific transcription factor domain	120	259	1.8E-6
ATCC64974_5760	6af4847bf2f99defc3608d22a9e0e8f7	296	Pfam	PF04479	RTA1 like protein	58	272	4.2E-62
ATCC64974_5770	1a02572441db9c05e7d380d5ad327b2e	217	SUPERFAMILY	SSF55469		15	216	2.09E-59
ATCC64974_5770	1a02572441db9c05e7d380d5ad327b2e	217	Pfam	PF00881	Nitroreductase family	21	194	2.5E-13
ATCC64974_5780	7e2c6589a4e37f2ba9dd04283297078c	380	SUPERFAMILY	SSF53067		41	204	1.62E-6
ATCC64974_5780	7e2c6589a4e37f2ba9dd04283297078c	380	SUPERFAMILY	SSF53067		236	364	3.68E-11
ATCC64974_5800	4455dee4a0f03a3c266a13a5f31094e8	580	SUPERFAMILY	SSF53067		23	182	6.35E-6
ATCC64974_5800	4455dee4a0f03a3c266a13a5f31094e8	580	SUPERFAMILY	SSF53067		239	417	1.21E-6
ATCC64974_5820	ce85bd399564713354dee3ff75d865c1	459	Pfam	PF01490	Transmembrane amino acid transporter protein	54	437	1.7E-38
ATCC64974_5830	62cdbe5dc89ca6710634e7fa599375b0	307	Pfam	PF04488	Glycosyltransferase sugar-binding region containing DXD motif	95	142	2.2E-10
ATCC64974_5830	62cdbe5dc89ca6710634e7fa599375b0	307	SUPERFAMILY	SSF53448		115	249	2.06E-13
ATCC64974_5860	74f13a79491c1d1708f257ec360efb32	441	SUPERFAMILY	SSF52047		87	333	2.51E-6
ATCC64974_5870	6f1cc994a3fbc2185f74b4a9398802f8	294	SUPERFAMILY	SSF50129		1	133	2.43E-29
ATCC64974_5870	6f1cc994a3fbc2185f74b4a9398802f8	294	Pfam	PF00107	Zinc-binding dehydrogenase	131	251	5.6E-24
ATCC64974_5870	6f1cc994a3fbc2185f74b4a9398802f8	294	Pfam	PF08240	Alcohol dehydrogenase GroES-like domain	31	131	8.1E-9
ATCC64974_5870	6f1cc994a3fbc2185f74b4a9398802f8	294	SUPERFAMILY	SSF51735		131	263	4.68E-29
ATCC64974_5890	f8fbd38d439c277d07ef478b72273647	490	SUPERFAMILY	SSF56634		3	485	3.14E-177
ATCC64974_5890	f8fbd38d439c277d07ef478b72273647	490	Pfam	PF00199	Catalase	7	391	2.0E-170
ATCC64974_5890	f8fbd38d439c277d07ef478b72273647	490	Pfam	PF06628	Catalase-related immune-responsive	424	484	1.9E-15
ATCC64974_5900	96d4ace50cbdcc783574870fb86137be	446	Pfam	PF00815	Histidinol dehydrogenase	20	421	2.8E-137
ATCC64974_5900	96d4ace50cbdcc783574870fb86137be	446	SUPERFAMILY	SSF53720		25	422	8.83E-65
ATCC64974_5900	96d4ace50cbdcc783574870fb86137be	446	TIGRFAM	TIGR00069	hisD: histidinol dehydrogenase	27	421	1.9E-134
ATCC64974_5910	06d60efb3eb84b2167ce2eed6d4f3b4a	292	Pfam	PF06544	Protein of unknown function (DUF1115)	168	271	2.7E-12
ATCC64974_5910	06d60efb3eb84b2167ce2eed6d4f3b4a	292	SUPERFAMILY	SSF54495		8	146	2.75E-22
ATCC64974_5920	64d02cdbfff4721762a7835880dd9071	408	SUPERFAMILY	SSF52047		210	336	4.91E-9
ATCC64974_5920	64d02cdbfff4721762a7835880dd9071	408	SUPERFAMILY	SSF81383		9	57	5.36E-6
ATCC64974_5920	64d02cdbfff4721762a7835880dd9071	408	Pfam	PF00646	F-box domain	15	52	0.0011
ATCC64974_5930	46c592fc70f2d7e389e8597cd159d018	298	Pfam	PF12796	Ankyrin repeats (3 copies)	182	273	4.2E-11
ATCC64974_5930	46c592fc70f2d7e389e8597cd159d018	298	SUPERFAMILY	SSF48403		14	274	4.64E-31
ATCC64974_5950	9b7d29bf254593794ff969e6654c7cdd	585	Pfam	PF00067	Cytochrome P450	80	549	2.8E-43
ATCC64974_5950	9b7d29bf254593794ff969e6654c7cdd	585	SUPERFAMILY	SSF48264		81	554	8.38E-72
ATCC64974_5960	824f970ea1a7b5c71d7e8cd01fb2fc3f	452	SUPERFAMILY	SSF53474		148	296	3.37E-34
ATCC64974_5960	824f970ea1a7b5c71d7e8cd01fb2fc3f	452	SUPERFAMILY	SSF53474		334	440	3.37E-34
ATCC64974_5960	824f970ea1a7b5c71d7e8cd01fb2fc3f	452	Pfam	PF00561	alpha/beta hydrolase fold	155	256	5.7E-15
ATCC64974_5980	c6bd13828925d5453bd6b1b1367ae154	1267	Pfam	PF00400	WD domain, G-beta repeat	906	939	4.3E-6
ATCC64974_5980	c6bd13828925d5453bd6b1b1367ae154	1267	Pfam	PF00400	WD domain, G-beta repeat	735	771	3.0E-12
ATCC64974_5980	c6bd13828925d5453bd6b1b1367ae154	1267	Pfam	PF00400	WD domain, G-beta repeat	1050	1073	0.0083
ATCC64974_5980	c6bd13828925d5453bd6b1b1367ae154	1267	Pfam	PF00400	WD domain, G-beta repeat	624	649	0.092
ATCC64974_5980	c6bd13828925d5453bd6b1b1367ae154	1267	Pfam	PF00400	WD domain, G-beta repeat	995	1026	0.1
ATCC64974_5980	c6bd13828925d5453bd6b1b1367ae154	1267	Pfam	PF00400	WD domain, G-beta repeat	777	811	5.0E-4
ATCC64974_5980	c6bd13828925d5453bd6b1b1367ae154	1267	Pfam	PF00400	WD domain, G-beta repeat	693	729	6.2E-5
ATCC64974_5980	c6bd13828925d5453bd6b1b1367ae154	1267	Pfam	PF00400	WD domain, G-beta repeat	1122	1157	4.6E-7
ATCC64974_5980	c6bd13828925d5453bd6b1b1367ae154	1267	Pfam	PF00400	WD domain, G-beta repeat	828	855	0.048
ATCC64974_5980	c6bd13828925d5453bd6b1b1367ae154	1267	Pfam	PF00400	WD domain, G-beta repeat	860	896	3.4E-8
ATCC64974_5980	c6bd13828925d5453bd6b1b1367ae154	1267	SUPERFAMILY	SSF52540		60	315	1.5E-11
ATCC64974_5980	c6bd13828925d5453bd6b1b1367ae154	1267	SUPERFAMILY	SSF50998		907	1167	4.39E-58
ATCC64974_5980	c6bd13828925d5453bd6b1b1367ae154	1267	SUPERFAMILY	SSF50978		660	975	4.03E-79
ATCC64974_5980	c6bd13828925d5453bd6b1b1367ae154	1267	Pfam	PF05729	NACHT domain	82	229	1.1E-8
ATCC64974_5990	cc421789a0bad8dae91cf69a4f08b356	213	Pfam	PF02441	Flavoprotein	27	188	3.3E-23
ATCC64974_5990	cc421789a0bad8dae91cf69a4f08b356	213	SUPERFAMILY	SSF52507		26	209	3.66E-61
ATCC64974_5990	cc421789a0bad8dae91cf69a4f08b356	213	TIGRFAM	TIGR00421	ubiX_pad: polyprenyl P-hydroxybenzoate and phenylacrylic acid decarboxylases	27	207	7.4E-78
ATCC64974_6000	d59c871ff3b9696d74a530c9e47d74e9	510	TIGRFAM	TIGR00148	TIGR00148: decarboxylase, UbiD family	15	446	8.2E-97
ATCC64974_6000	d59c871ff3b9696d74a530c9e47d74e9	510	Pfam	PF01977	3-octaprenyl-4-hydroxybenzoate carboxy-lyase	19	440	2.7E-118
ATCC64974_6000	d59c871ff3b9696d74a530c9e47d74e9	510	SUPERFAMILY	SSF143968		329	507	9.02E-36
ATCC64974_6000	d59c871ff3b9696d74a530c9e47d74e9	510	SUPERFAMILY	SSF50475		13	325	3.37E-90
ATCC64974_6010	1bda5d23b31e252666c600bdacd5ae3b	1147	Pfam	PF00005	ABC transporter	929	1075	3.7E-25
ATCC64974_6010	1bda5d23b31e252666c600bdacd5ae3b	1147	Pfam	PF00005	ABC transporter	311	444	2.2E-18
ATCC64974_6010	1bda5d23b31e252666c600bdacd5ae3b	1147	SUPERFAMILY	SSF90123		9	274	3.14E-15
ATCC64974_6010	1bda5d23b31e252666c600bdacd5ae3b	1147	SUPERFAMILY	SSF52540		904	1142	9.77E-57
ATCC64974_6010	1bda5d23b31e252666c600bdacd5ae3b	1147	Pfam	PF00664	ABC transporter transmembrane region	615	828	6.0E-27
ATCC64974_6010	1bda5d23b31e252666c600bdacd5ae3b	1147	SUPERFAMILY	SSF90123		596	893	1.96E-37
ATCC64974_6010	1bda5d23b31e252666c600bdacd5ae3b	1147	SUPERFAMILY	SSF52540		289	517	5.43E-46
ATCC64974_6030	0df865a913a1eebb53b1a06e489b470a	321	Pfam	PF04488	Glycosyltransferase sugar-binding region containing DXD motif	104	162	9.8E-9
ATCC64974_6030	0df865a913a1eebb53b1a06e489b470a	321	SUPERFAMILY	SSF53448		57	247	1.39E-18
ATCC64974_6040	468c4251b2419e7bc73722890fdeec8f	281	Pfam	PF01764	Lipase (class 3)	84	223	7.0E-38
ATCC64974_6040	468c4251b2419e7bc73722890fdeec8f	281	SUPERFAMILY	SSF53474		26	279	1.18E-52
ATCC64974_6050	db3ebb51d34090b1276b905640b4163f	290	Pfam	PF13649	Methyltransferase domain	44	150	3.3E-23
ATCC64974_6050	db3ebb51d34090b1276b905640b4163f	290	SUPERFAMILY	SSF53335		9	210	7.06E-36
ATCC64974_6060	0a3afddab9c313a2105e6aacb6195d2a	577	Pfam	PF00682	HMGL-like	33	319	1.6E-70
ATCC64974_6060	0a3afddab9c313a2105e6aacb6195d2a	577	SUPERFAMILY	SSF89000		402	451	4.32E-11
ATCC64974_6060	0a3afddab9c313a2105e6aacb6195d2a	577	SUPERFAMILY	SSF51569		22	336	3.48E-87
ATCC64974_6060	0a3afddab9c313a2105e6aacb6195d2a	577	SUPERFAMILY	SSF110921		467	562	4.18E-6
ATCC64974_6060	0a3afddab9c313a2105e6aacb6195d2a	577	Pfam	PF08502	LeuA allosteric (dimerisation) domain	436	565	2.8E-6
ATCC64974_6080	8b774916cbabe920255f5291a3416df0	399	Pfam	PF00891	O-methyltransferase	170	380	5.7E-24
ATCC64974_6080	8b774916cbabe920255f5291a3416df0	399	SUPERFAMILY	SSF53335		170	383	1.18E-35
ATCC64974_6080	8b774916cbabe920255f5291a3416df0	399	SUPERFAMILY	SSF46785		47	134	3.27E-10
ATCC64974_6090	b7bd377d3dd8ea7dfe92c1d5b7322e5c	747	Pfam	PF16875	Glycosyl hydrolase family 36 N-terminal domain	89	303	1.2E-79
ATCC64974_6090	b7bd377d3dd8ea7dfe92c1d5b7322e5c	747	Pfam	PF02065	Melibiase	308	656	1.1E-156
ATCC64974_6090	b7bd377d3dd8ea7dfe92c1d5b7322e5c	747	Pfam	PF16874	Glycosyl hydrolase family 36 C-terminal domain	669	744	3.9E-22
ATCC64974_6090	b7bd377d3dd8ea7dfe92c1d5b7322e5c	747	SUPERFAMILY	SSF51445		347	687	6.18E-96
ATCC64974_6100	2b8a7e7fca31e5962865182db1647d8b	501	Pfam	PF00328	Histidine phosphatase superfamily (branch 2)	73	431	3.9E-25
ATCC64974_6100	2b8a7e7fca31e5962865182db1647d8b	501	SUPERFAMILY	SSF53254		34	475	1.08E-75
ATCC64974_6110	9eee9551c6633bb62af783c1055af88f	302	Pfam	PF11563	Protoglobin	24	201	4.6E-52
ATCC64974_6140	af632193fa091beeb290aa03cf0028a9	577	Pfam	PF14479	Prion-inhibition and propagation	8	176	4.3E-5
ATCC64974_6140	af632193fa091beeb290aa03cf0028a9	577	SUPERFAMILY	SSF56112		345	400	9.24E-7
ATCC64974_6140	af632193fa091beeb290aa03cf0028a9	577	SUPERFAMILY	SSF56112		430	492	9.24E-7
ATCC64974_6160	4503604f46022a45b7584b937bea14a5	1391	SUPERFAMILY	SSF48403		608	821	7.96E-35
ATCC64974_6160	4503604f46022a45b7584b937bea14a5	1391	SUPERFAMILY	SSF48403		747	826	1.37E-21
ATCC64974_6160	4503604f46022a45b7584b937bea14a5	1391	SUPERFAMILY	SSF48403		887	1034	1.37E-21
ATCC64974_6160	4503604f46022a45b7584b937bea14a5	1391	Pfam	PF00069	Protein kinase domain	192	363	2.4E-14
ATCC64974_6160	4503604f46022a45b7584b937bea14a5	1391	Pfam	PF12796	Ankyrin repeats (3 copies)	611	677	2.0E-12
ATCC64974_6160	4503604f46022a45b7584b937bea14a5	1391	SUPERFAMILY	SSF56112		126	419	1.91E-27
ATCC64974_6170	d80298cdb8666bf92337eea49122b77e	462	Pfam	PF01266	FAD dependent oxidoreductase	38	414	2.7E-42
ATCC64974_6170	d80298cdb8666bf92337eea49122b77e	462	SUPERFAMILY	SSF51905		376	430	2.85E-30
ATCC64974_6170	d80298cdb8666bf92337eea49122b77e	462	SUPERFAMILY	SSF51905		36	270	2.85E-30
ATCC64974_6180	2b71c83434bfc18879f8b0488e5f3d55	542	Pfam	PF00324	Amino acid permease	44	504	1.3E-114
ATCC64974_6190	cbf74a1d2437fb55980994cb30907d2f	240	SUPERFAMILY	SSF56784		1	232	4.21E-29
ATCC64974_6190	cbf74a1d2437fb55980994cb30907d2f	240	Pfam	PF00702	haloacid dehalogenase-like hydrolase	38	178	5.3E-7
ATCC64974_6200	2077b3a187ba331e0832f7930bbff655	646	Pfam	PF04082	Fungal specific transcription factor domain	153	319	2.7E-19
ATCC64974_6220	3fc23e9ab41858c259f481172e066cf8	1107	Pfam	PF00501	AMP-binding enzyme	160	331	1.3E-15
ATCC64974_6220	3fc23e9ab41858c259f481172e066cf8	1107	Pfam	PF00550	Phosphopantetheine attachment site	567	632	3.6E-5
ATCC64974_6220	3fc23e9ab41858c259f481172e066cf8	1107	SUPERFAMILY	SSF51735		685	1021	1.03E-24
ATCC64974_6220	3fc23e9ab41858c259f481172e066cf8	1107	SUPERFAMILY	SSF56801		13	537	7.98E-49
ATCC64974_6220	3fc23e9ab41858c259f481172e066cf8	1107	Pfam	PF07993	Male sterility protein	688	940	6.5E-28
ATCC64974_6220	3fc23e9ab41858c259f481172e066cf8	1107	SUPERFAMILY	SSF47336		561	637	4.06E-6
ATCC64974_6230	c0663393c85ee7823d8fdb12d3a56824	406	Pfam	PF12697	Alpha/beta hydrolase family	128	283	2.6E-13
ATCC64974_6230	c0663393c85ee7823d8fdb12d3a56824	406	SUPERFAMILY	SSF53474		120	324	5.49E-30
ATCC64974_6230	c0663393c85ee7823d8fdb12d3a56824	406	SUPERFAMILY	SSF53474		49	89	5.49E-30
ATCC64974_6240	e917df8bccd06a5f4d6220ce6adb199e	322	SUPERFAMILY	SSF51735		5	284	4.03E-49
ATCC64974_6240	e917df8bccd06a5f4d6220ce6adb199e	322	Pfam	PF05368	NmrA-like family	6	248	9.3E-39
ATCC64974_6250	ce102d878039266409ca8e8c73528e11	308	Pfam	PF13826	Domain of unknown function (DUF4188)	119	243	3.8E-35
ATCC64974_6260	019daad9f2f0aff3e04462f7088a1ae4	551	Pfam	PF00172	Fungal Zn(2)-Cys(6) binuclear cluster domain	26	60	2.8E-5
ATCC64974_6260	019daad9f2f0aff3e04462f7088a1ae4	551	SUPERFAMILY	SSF57701		20	60	2.35E-8
ATCC64974_6260	019daad9f2f0aff3e04462f7088a1ae4	551	Pfam	PF11951	Fungal specific transcription factor domain	93	256	3.5E-8
ATCC64974_6280	516585198fd82f01e9db91b4fafc8e0b	1547	Pfam	PF00550	Phosphopantetheine attachment site	7	68	2.0E-6
ATCC64974_6280	516585198fd82f01e9db91b4fafc8e0b	1547	Pfam	PF00550	Phosphopantetheine attachment site	1019	1084	2.0E-12
ATCC64974_6280	516585198fd82f01e9db91b4fafc8e0b	1547	SUPERFAMILY	SSF52777		109	262	1.02E-10
ATCC64974_6280	516585198fd82f01e9db91b4fafc8e0b	1547	SUPERFAMILY	SSF52777		1266	1510	2.11E-24
ATCC64974_6280	516585198fd82f01e9db91b4fafc8e0b	1547	SUPERFAMILY	SSF56801		528	1028	2.35E-109
ATCC64974_6280	516585198fd82f01e9db91b4fafc8e0b	1547	SUPERFAMILY	SSF52777		268	493	2.22E-31
ATCC64974_6280	516585198fd82f01e9db91b4fafc8e0b	1547	Pfam	PF00668	Condensation domain	108	494	9.9E-31
ATCC64974_6280	516585198fd82f01e9db91b4fafc8e0b	1547	Pfam	PF00668	Condensation domain	1214	1508	3.4E-21
ATCC64974_6280	516585198fd82f01e9db91b4fafc8e0b	1547	SUPERFAMILY	SSF47336		1015	1105	3.93E-12
ATCC64974_6280	516585198fd82f01e9db91b4fafc8e0b	1547	SUPERFAMILY	SSF52777		1109	1263	8.45E-15
ATCC64974_6280	516585198fd82f01e9db91b4fafc8e0b	1547	Pfam	PF00501	AMP-binding enzyme	533	913	5.3E-73
ATCC64974_6280	516585198fd82f01e9db91b4fafc8e0b	1547	SUPERFAMILY	SSF47336		5	68	1.96E-6
ATCC64974_6290	a368e2fe503a92d29b57bad0add433ed	436	Pfam	PF01494	FAD binding domain	6	338	2.1E-22
ATCC64974_6290	a368e2fe503a92d29b57bad0add433ed	436	SUPERFAMILY	SSF51905		4	179	5.38E-47
ATCC64974_6290	a368e2fe503a92d29b57bad0add433ed	436	SUPERFAMILY	SSF51905		286	388	5.38E-47
ATCC64974_6310	fb90f21dc87b64dcd68796b669c5bea0	671	SUPERFAMILY	SSF103473		401	573	5.62E-63
ATCC64974_6310	fb90f21dc87b64dcd68796b669c5bea0	671	SUPERFAMILY	SSF103473		622	647	5.62E-63
ATCC64974_6310	fb90f21dc87b64dcd68796b669c5bea0	671	SUPERFAMILY	SSF103473		138	340	5.62E-63
ATCC64974_6310	fb90f21dc87b64dcd68796b669c5bea0	671	Pfam	PF07690	Major Facilitator Superfamily	163	563	9.1E-46
ATCC64974_6320	a6b77fb2e22e23ff9c70733b3c9c79fd	509	Pfam	PF00067	Cytochrome P450	83	485	1.3E-48
ATCC64974_6320	a6b77fb2e22e23ff9c70733b3c9c79fd	509	SUPERFAMILY	SSF48264		83	508	3.41E-59
ATCC64974_6330	89ae911579990e62248489ecdce878f5	222	SUPERFAMILY	SSF51735		1	221	3.61E-32
ATCC64974_6330	89ae911579990e62248489ecdce878f5	222	Pfam	PF13460	NAD(P)H-binding	7	210	2.6E-35
ATCC64974_6340	ae3cd7d6e4e2c92f228f3d63d6ec95a0	798	Pfam	PF04082	Fungal specific transcription factor domain	257	453	1.0E-12
ATCC64974_6340	ae3cd7d6e4e2c92f228f3d63d6ec95a0	798	Pfam	PF00172	Fungal Zn(2)-Cys(6) binuclear cluster domain	30	63	5.0E-6
ATCC64974_6340	ae3cd7d6e4e2c92f228f3d63d6ec95a0	798	SUPERFAMILY	SSF57701		21	65	1.57E-8
ATCC64974_6350	23bc1a1eee6093ab94bf705d641f995a	404	SUPERFAMILY	SSF51905		3	170	3.09E-58
ATCC64974_6350	23bc1a1eee6093ab94bf705d641f995a	404	SUPERFAMILY	SSF51905		278	361	3.09E-58
ATCC64974_6350	23bc1a1eee6093ab94bf705d641f995a	404	Pfam	PF01494	FAD binding domain	3	355	1.3E-29
ATCC64974_6360	92f2d73eea322fa8db724e159bb19621	313	Pfam	PF13460	NAD(P)H-binding	8	154	3.1E-9
ATCC64974_6360	92f2d73eea322fa8db724e159bb19621	313	SUPERFAMILY	SSF51735		4	262	7.95E-23
ATCC64974_6380	2510b8eb3ca786b006de0e6fa8736934	151	Pfam	PF14231	GXWXG protein	22	79	4.5E-21
ATCC64974_6380	2510b8eb3ca786b006de0e6fa8736934	151	Pfam	PF14232	Domain of unknown function (DUF4334)	88	149	2.9E-23
ATCC64974_6390	87459a2d898fad976d652e6959b49c7b	283	SUPERFAMILY	SSF51735		5	228	1.49E-55
ATCC64974_6390	87459a2d898fad976d652e6959b49c7b	283	Pfam	PF00106	short chain dehydrogenase	5	189	1.0E-43
ATCC64974_6400	a1f5c9408dbb9444793772b3e40abbbf	112	Pfam	PF12585	Protein of unknown function (DUF3759)	27	110	5.5E-37
ATCC64974_6410	448084abc03cd66923d116b1979c9e6c	1463	SUPERFAMILY	SSF52540		333	502	4.66E-8
ATCC64974_6410	448084abc03cd66923d116b1979c9e6c	1463	SUPERFAMILY	SSF50978		894	1224	9.89E-86
ATCC64974_6410	448084abc03cd66923d116b1979c9e6c	1463	SUPERFAMILY	SSF50978		1138	1381	6.23E-56
ATCC64974_6410	448084abc03cd66923d116b1979c9e6c	1463	Pfam	PF00400	WD domain, G-beta repeat	1190	1222	2.0E-4
ATCC64974_6410	448084abc03cd66923d116b1979c9e6c	1463	Pfam	PF00400	WD domain, G-beta repeat	893	927	5.2E-11
ATCC64974_6410	448084abc03cd66923d116b1979c9e6c	1463	Pfam	PF00400	WD domain, G-beta repeat	933	969	2.2E-8
ATCC64974_6410	448084abc03cd66923d116b1979c9e6c	1463	Pfam	PF00400	WD domain, G-beta repeat	1018	1051	1.6E-7
ATCC64974_6410	448084abc03cd66923d116b1979c9e6c	1463	Pfam	PF00400	WD domain, G-beta repeat	1318	1354	2.5E-6
ATCC64974_6410	448084abc03cd66923d116b1979c9e6c	1463	Pfam	PF00400	WD domain, G-beta repeat	976	1010	1.6E-9
ATCC64974_6410	448084abc03cd66923d116b1979c9e6c	1463	Pfam	PF00400	WD domain, G-beta repeat	1138	1172	3.3E-8
ATCC64974_6410	448084abc03cd66923d116b1979c9e6c	1463	Pfam	PF00400	WD domain, G-beta repeat	1237	1271	2.3E-6
ATCC64974_6410	448084abc03cd66923d116b1979c9e6c	1463	Pfam	PF00400	WD domain, G-beta repeat	1275	1313	2.6E-7
ATCC64974_6420	d04b6dc6a4e7421006a83a2de8203629	242	SUPERFAMILY	SSF54427		121	216	1.14E-11
ATCC64974_6430	6c4808595e60a5a47cff8fd3b5b25c58	784	Pfam	PF03169	OPT oligopeptide transporter protein	76	750	4.7E-148
ATCC64974_6430	6c4808595e60a5a47cff8fd3b5b25c58	784	TIGRFAM	TIGR00728	OPT_sfam: oligopeptide transporter, OPT superfamily	65	750	1.9E-87
ATCC64974_6440	1a319c048b0b761b0d9697bb9a8ed54b	541	SUPERFAMILY	SSF51445		44	311	4.91E-53
ATCC64974_6440	1a319c048b0b761b0d9697bb9a8ed54b	541	Pfam	PF07983	X8 domain	379	457	8.8E-24
ATCC64974_6440	1a319c048b0b761b0d9697bb9a8ed54b	541	Pfam	PF03198	Glucanosyltransferase	17	331	4.7E-119
ATCC64974_6450	0b0e17effc5ba379527cbe0e518dc068	506	Pfam	PF07364	Metallopeptidase family M81	7	295	9.2E-104
ATCC64974_6450	0b0e17effc5ba379527cbe0e518dc068	506	Pfam	PF07171	MlrC C-terminus	305	475	2.5E-59
ATCC64974_6460	ca44a5599cac1a81f142ecb368b90377	1052	TIGRFAM	TIGR01494	ATPase_P-type: HAD ATPase, P-type, family IC	286	396	9.8E-23
ATCC64974_6460	ca44a5599cac1a81f142ecb368b90377	1052	TIGRFAM	TIGR01494	ATPase_P-type: HAD ATPase, P-type, family IC	709	815	2.7E-28
ATCC64974_6460	ca44a5599cac1a81f142ecb368b90377	1052	TIGRFAM	TIGR01494	ATPase_P-type: HAD ATPase, P-type, family IC	99	196	2.8E-18
ATCC64974_6460	ca44a5599cac1a81f142ecb368b90377	1052	SUPERFAMILY	SSF56784		572	842	7.23E-53
ATCC64974_6460	ca44a5599cac1a81f142ecb368b90377	1052	SUPERFAMILY	SSF56784		375	394	7.23E-53
ATCC64974_6460	ca44a5599cac1a81f142ecb368b90377	1052	Pfam	PF00122	E1-E2 ATPase	286	355	2.8E-7
ATCC64974_6460	ca44a5599cac1a81f142ecb368b90377	1052	Pfam	PF00122	E1-E2 ATPase	128	253	8.6E-30
ATCC64974_6460	ca44a5599cac1a81f142ecb368b90377	1052	Pfam	PF00690	Cation transporter/ATPase, N-terminus	21	88	1.2E-17
ATCC64974_6460	ca44a5599cac1a81f142ecb368b90377	1052	SUPERFAMILY	SSF81660		383	626	9.37E-49
ATCC64974_6460	ca44a5599cac1a81f142ecb368b90377	1052	SUPERFAMILY	SSF81653		131	238	6.02E-28
ATCC64974_6460	ca44a5599cac1a81f142ecb368b90377	1052	Pfam	PF13246	Cation transport ATPase (P-type)	460	555	1.1E-14
ATCC64974_6460	ca44a5599cac1a81f142ecb368b90377	1052	Pfam	PF00689	Cation transporting ATPase, C-terminus	825	1026	1.9E-25
ATCC64974_6460	ca44a5599cac1a81f142ecb368b90377	1052	TIGRFAM	TIGR01523	ATPase-IID_K-Na: potassium/sodium efflux P-type ATPase, fungal-type	21	1033	0.0
ATCC64974_6460	ca44a5599cac1a81f142ecb368b90377	1052	Pfam	PF00702	haloacid dehalogenase-like hydrolase	609	748	2.2E-12
ATCC64974_6460	ca44a5599cac1a81f142ecb368b90377	1052	SUPERFAMILY	SSF81665		279	370	1.96E-106
ATCC64974_6460	ca44a5599cac1a81f142ecb368b90377	1052	SUPERFAMILY	SSF81665		784	1033	1.96E-106
ATCC64974_6460	ca44a5599cac1a81f142ecb368b90377	1052	SUPERFAMILY	SSF81665		19	131	1.96E-106
ATCC64974_6470	dd655a0a47b718a17f9db5e577cdfd42	230	SUPERFAMILY	SSF55920		16	228	6.02E-23
ATCC64974_6470	dd655a0a47b718a17f9db5e577cdfd42	230	Pfam	PF00557	Metallopeptidase family M24	15	179	1.2E-21
ATCC64974_6480	4b190111223e5aea8e2da4bc15876f50	312	SUPERFAMILY	SSF53474		15	304	1.99E-38
ATCC64974_6480	4b190111223e5aea8e2da4bc15876f50	312	Pfam	PF12697	Alpha/beta hydrolase family	39	292	1.3E-19
ATCC64974_6500	844e5cf1fcb468196380206fd89177b7	531	SUPERFAMILY	SSF50886		430	529	2.51E-45
ATCC64974_6500	844e5cf1fcb468196380206fd89177b7	531	Pfam	PF00144	Beta-lactamase	3	331	1.7E-35
ATCC64974_6500	844e5cf1fcb468196380206fd89177b7	531	SUPERFAMILY	SSF50886		352	424	7.32E-6
ATCC64974_6500	844e5cf1fcb468196380206fd89177b7	531	Pfam	PF07930	D-aminopeptidase, domain B	350	525	4.0E-71
ATCC64974_6500	844e5cf1fcb468196380206fd89177b7	531	SUPERFAMILY	SSF56601		4	321	4.1E-57
ATCC64974_6510	a61f2d3c331fc0e201fe4044dea8304b	1108	SUPERFAMILY	SSF81665		357	457	4.58E-90
ATCC64974_6510	a61f2d3c331fc0e201fe4044dea8304b	1108	SUPERFAMILY	SSF81665		853	1100	4.58E-90
ATCC64974_6510	a61f2d3c331fc0e201fe4044dea8304b	1108	SUPERFAMILY	SSF81665		126	248	4.58E-90
ATCC64974_6510	a61f2d3c331fc0e201fe4044dea8304b	1108	Pfam	PF13246	Cation transport ATPase (P-type)	515	607	4.0E-18
ATCC64974_6510	a61f2d3c331fc0e201fe4044dea8304b	1108	Pfam	PF00122	E1-E2 ATPase	245	442	1.2E-36
ATCC64974_6510	a61f2d3c331fc0e201fe4044dea8304b	1108	TIGRFAM	TIGR01494	ATPase_P-type: HAD ATPase, P-type, family IC	217	482	7.5E-30
ATCC64974_6510	a61f2d3c331fc0e201fe4044dea8304b	1108	TIGRFAM	TIGR01494	ATPase_P-type: HAD ATPase, P-type, family IC	779	871	2.7E-26
ATCC64974_6510	a61f2d3c331fc0e201fe4044dea8304b	1108	Pfam	PF00702	haloacid dehalogenase-like hydrolase	772	819	7.1E-8
ATCC64974_6510	a61f2d3c331fc0e201fe4044dea8304b	1108	SUPERFAMILY	SSF56784		780	841	4.03E-39
ATCC64974_6510	a61f2d3c331fc0e201fe4044dea8304b	1108	SUPERFAMILY	SSF56784		452	475	4.03E-39
ATCC64974_6510	a61f2d3c331fc0e201fe4044dea8304b	1108	SUPERFAMILY	SSF56784		673	724	4.03E-39
ATCC64974_6510	a61f2d3c331fc0e201fe4044dea8304b	1108	Pfam	PF00690	Cation transporter/ATPase, N-terminus	129	194	9.9E-10
ATCC64974_6510	a61f2d3c331fc0e201fe4044dea8304b	1108	SUPERFAMILY	SSF81660		469	687	9.15E-49
ATCC64974_6510	a61f2d3c331fc0e201fe4044dea8304b	1108	SUPERFAMILY	SSF81653		247	354	7.72E-23
ATCC64974_6510	a61f2d3c331fc0e201fe4044dea8304b	1108	Pfam	PF00689	Cation transporting ATPase, C-terminus	888	1094	9.4E-45
ATCC64974_6520	ce60b7e2cd1326371f1a738bb30ed01f	988	Pfam	PF13515	Fusaric acid resistance protein-like	621	764	1.4E-9
ATCC64974_6520	ce60b7e2cd1326371f1a738bb30ed01f	988	Pfam	PF10334	Aromatic acid exporter family member 2	769	979	9.4E-69
ATCC64974_6520	ce60b7e2cd1326371f1a738bb30ed01f	988	Pfam	PF10337	Putative ER transporter, 6TM, N-terminal	22	467	5.1E-116
ATCC64974_6530	eea1b5844b742706f879462eb78fa514	578	Pfam	PF07519	Tannase and feruloyl esterase	69	552	5.1E-127
ATCC64974_6530	eea1b5844b742706f879462eb78fa514	578	SUPERFAMILY	SSF53474		349	460	9.87E-5
ATCC64974_6530	eea1b5844b742706f879462eb78fa514	578	SUPERFAMILY	SSF53474		186	304	9.87E-5
ATCC64974_6530	eea1b5844b742706f879462eb78fa514	578	SUPERFAMILY	SSF53474		423	514	6.78E-6
ATCC64974_6530	eea1b5844b742706f879462eb78fa514	578	SUPERFAMILY	SSF53474		191	223	6.78E-6
ATCC64974_6540	7dc1ff592a9832d888c6b20a1262439e	637	Pfam	PF06964	Alpha-L-arabinofuranosidase C-terminal domain	452	629	7.7E-29
ATCC64974_6540	7dc1ff592a9832d888c6b20a1262439e	637	SUPERFAMILY	SSF51445		210	561	3.24E-56
ATCC64974_6550	27c2846cf432d9e895d33340e4f81dfb	570	SUPERFAMILY	SSF103473		47	251	1.44E-51
ATCC64974_6550	27c2846cf432d9e895d33340e4f81dfb	570	SUPERFAMILY	SSF103473		308	477	1.44E-51
ATCC64974_6550	27c2846cf432d9e895d33340e4f81dfb	570	Pfam	PF07690	Major Facilitator Superfamily	51	468	1.3E-40
ATCC64974_6560	0c4c21612636c273029dd1cf58a525ad	705	Pfam	PF00172	Fungal Zn(2)-Cys(6) binuclear cluster domain	14	45	3.6E-7
ATCC64974_6560	0c4c21612636c273029dd1cf58a525ad	705	Pfam	PF04082	Fungal specific transcription factor domain	190	396	8.2E-11
ATCC64974_6560	0c4c21612636c273029dd1cf58a525ad	705	SUPERFAMILY	SSF57701		11	51	1.14E-8
ATCC64974_6570	722bc6a6a162a5466b108b58a9638be2	1443	Pfam	PF00005	ABC transporter	823	974	5.0E-17
ATCC64974_6570	722bc6a6a162a5466b108b58a9638be2	1443	Pfam	PF00005	ABC transporter	133	293	9.2E-16
ATCC64974_6570	722bc6a6a162a5466b108b58a9638be2	1443	Pfam	PF06422	CDR ABC transporter	680	768	8.0E-29
ATCC64974_6570	722bc6a6a162a5466b108b58a9638be2	1443	Pfam	PF14510	ABC-transporter extracellular N-terminal	31	111	1.9E-12
ATCC64974_6570	722bc6a6a162a5466b108b58a9638be2	1443	Pfam	PF01061	ABC-2 type transporter	1126	1333	7.7E-39
ATCC64974_6570	722bc6a6a162a5466b108b58a9638be2	1443	Pfam	PF01061	ABC-2 type transporter	459	669	5.6E-37
ATCC64974_6570	722bc6a6a162a5466b108b58a9638be2	1443	SUPERFAMILY	SSF52540		816	1031	4.46E-35
ATCC64974_6570	722bc6a6a162a5466b108b58a9638be2	1443	SUPERFAMILY	SSF52540		129	367	2.78E-30
ATCC64974_6580	e52ecd5bbe4c28ab37f3336b4f6bec74	175	Pfam	PF12296	Hydrophobic surface binding protein A	26	144	1.0E-26
ATCC64974_6590	8778eb8a291b38f5b91a784599e3c9eb	326	SUPERFAMILY	SSF160104		86	222	2.62E-12
ATCC64974_6590	8778eb8a291b38f5b91a784599e3c9eb	326	Pfam	PF06314	Acetoacetate decarboxylase (ADC)	103	228	6.2E-9
ATCC64974_6600	abccc3ff356f5fda6eb3230aa3974812	276	SUPERFAMILY	SSF53474		5	275	4.05E-62
ATCC64974_6600	abccc3ff356f5fda6eb3230aa3974812	276	Pfam	PF00561	alpha/beta hydrolase fold	25	259	3.0E-30
ATCC64974_6610	8e4e145bff4591dd9bcec38b98c47065	359	SUPERFAMILY	SSF51735		120	252	2.89E-20
ATCC64974_6610	8e4e145bff4591dd9bcec38b98c47065	359	Pfam	PF08240	Alcohol dehydrogenase GroES-like domain	31	105	6.5E-9
ATCC64974_6610	8e4e145bff4591dd9bcec38b98c47065	359	SUPERFAMILY	SSF50129		10	153	7.61E-28
ATCC64974_6610	8e4e145bff4591dd9bcec38b98c47065	359	Pfam	PF13602	Zinc-binding dehydrogenase	199	353	3.4E-11
ATCC64974_6630	48c3e52563b83abfbc07b4570938fc44	231	Pfam	PF01083	Cutinase	28	227	4.3E-34
ATCC64974_6630	48c3e52563b83abfbc07b4570938fc44	231	SUPERFAMILY	SSF53474		28	229	2.36E-44
ATCC64974_6640	47f1af3ad17213c6db6a3c1f5a4414e1	236	SUPERFAMILY	SSF53474		27	234	2.83E-29
ATCC64974_6640	47f1af3ad17213c6db6a3c1f5a4414e1	236	Pfam	PF01083	Cutinase	28	234	4.5E-29
ATCC64974_6650	dfd51312383a8fa3998a0c6920ee1300	470	SUPERFAMILY	SSF75304		38	443	8.63E-92
ATCC64974_6650	dfd51312383a8fa3998a0c6920ee1300	470	Pfam	PF01425	Amidase	128	320	1.4E-43
ATCC64974_6650	dfd51312383a8fa3998a0c6920ee1300	470	Pfam	PF01425	Amidase	337	436	1.4E-10
ATCC64974_6650	dfd51312383a8fa3998a0c6920ee1300	470	Pfam	PF01425	Amidase	75	127	1.0E-10
ATCC64974_6660	24c6627c47a8da8ac743e95d0adb591a	572	Pfam	PF00205	Thiamine pyrophosphate enzyme, central domain	201	313	3.3E-17
ATCC64974_6660	24c6627c47a8da8ac743e95d0adb591a	572	Pfam	PF02776	Thiamine pyrophosphate enzyme, N-terminal TPP binding domain	5	176	2.3E-36
ATCC64974_6660	24c6627c47a8da8ac743e95d0adb591a	572	Pfam	PF02775	Thiamine pyrophosphate enzyme, C-terminal TPP binding domain	400	489	2.2E-15
ATCC64974_6660	24c6627c47a8da8ac743e95d0adb591a	572	SUPERFAMILY	SSF52518		363	557	7.33E-39
ATCC64974_6660	24c6627c47a8da8ac743e95d0adb591a	572	SUPERFAMILY	SSF52518		4	177	8.61E-45
ATCC64974_6660	24c6627c47a8da8ac743e95d0adb591a	572	SUPERFAMILY	SSF52467		165	338	4.78E-27
ATCC64974_6670	c6ec889fcef0ebfac0013414ed2d0e9d	383	Pfam	PF12740	Chlorophyllase enzyme	116	242	6.9E-9
ATCC64974_6670	c6ec889fcef0ebfac0013414ed2d0e9d	383	SUPERFAMILY	SSF53474		114	307	8.17E-18
ATCC64974_6680	6fea8cd0a95b221a8c16a33fe219d534	482	TIGRFAM	TIGR03860	FMN_nitrolo: FMN-dependent oxidoreductase, nitrilotriacetate monooxygenase family	11	448	1.6E-145
ATCC64974_6680	6fea8cd0a95b221a8c16a33fe219d534	482	Pfam	PF00296	Luciferase-like monooxygenase	35	399	1.6E-59
ATCC64974_6680	6fea8cd0a95b221a8c16a33fe219d534	482	SUPERFAMILY	SSF51679		6	450	4.84E-117
ATCC64974_6690	4af90dde364632e6b0477ae6ff0591af	425	SUPERFAMILY	SSF50129		54	194	5.53E-23
ATCC64974_6690	4af90dde364632e6b0477ae6ff0591af	425	Pfam	PF08240	Alcohol dehydrogenase GroES-like domain	80	140	1.6E-4
ATCC64974_6690	4af90dde364632e6b0477ae6ff0591af	425	Pfam	PF00107	Zinc-binding dehydrogenase	253	321	7.7E-8
ATCC64974_6690	4af90dde364632e6b0477ae6ff0591af	425	SUPERFAMILY	SSF51735		236	328	8.74E-15
ATCC64974_6700	028dec2011162adf604d14b0cda3b3e5	521	Pfam	PF13520	Amino acid permease	35	477	1.3E-80
ATCC64974_6720	64d4dd7656123fb21e6186f95f24678d	463	SUPERFAMILY	SSF103473		25	447	2.62E-17
ATCC64974_6720	64d4dd7656123fb21e6186f95f24678d	463	Pfam	PF07690	Major Facilitator Superfamily	50	408	1.6E-10
ATCC64974_6730	eaa77086a8c1bb25ef55f05837414dd6	663	Pfam	PF06738	Putative threonine/serine exporter	230	476	4.0E-59
ATCC64974_6730	eaa77086a8c1bb25ef55f05837414dd6	663	Pfam	PF12821	Threonine/Serine exporter, ThrE	506	647	6.9E-10
ATCC64974_6750	7d328ef6ab1c47b4f6b5b072734aa47b	329	TIGRFAM	TIGR00745	apbA_panE: 2-dehydropantoate 2-reductase	7	321	7.3E-53
ATCC64974_6750	7d328ef6ab1c47b4f6b5b072734aa47b	329	SUPERFAMILY	SSF51735		7	136	3.43E-8
ATCC64974_6750	7d328ef6ab1c47b4f6b5b072734aa47b	329	Pfam	PF02558	Ketopantoate reductase PanE/ApbA	7	160	4.3E-29
ATCC64974_6750	7d328ef6ab1c47b4f6b5b072734aa47b	329	Pfam	PF08546	Ketopantoate reductase PanE/ApbA C terminal	193	321	1.6E-29
ATCC64974_6750	7d328ef6ab1c47b4f6b5b072734aa47b	329	SUPERFAMILY	SSF48179		193	321	5.1E-25
ATCC64974_6760	f0c9f3ac56f36c705b366f21a3749386	253	SUPERFAMILY	SSF53474		28	248	4.21E-13
ATCC64974_6760	f0c9f3ac56f36c705b366f21a3749386	253	Pfam	PF01738	Dienelactone hydrolase family	30	246	1.7E-11
ATCC64974_6770	24bad1cd6e14fdcf026f5efc82a0599d	332	SUPERFAMILY	SSF51735		18	276	2.42E-42
ATCC64974_6770	24bad1cd6e14fdcf026f5efc82a0599d	332	Pfam	PF00106	short chain dehydrogenase	22	152	1.0E-23
ATCC64974_6780	225eb3e970301f882263891f836b43d0	300	Pfam	PF08588	Protein of unknown function (DUF1769)	93	148	1.2E-27
ATCC64974_6790	a5aa186e0ae5bd2fbf07bba295748ec7	365	Pfam	PF03171	2OG-Fe(II) oxygenase superfamily	185	286	8.0E-15
ATCC64974_6790	a5aa186e0ae5bd2fbf07bba295748ec7	365	SUPERFAMILY	SSF51197		8	297	3.64E-73
ATCC64974_6790	a5aa186e0ae5bd2fbf07bba295748ec7	365	Pfam	PF14226	non-haem dioxygenase in morphine synthesis N-terminal	11	132	1.4E-32
ATCC64974_6800	b1d983db8c42ac4af08c01725c1cae3d	321	SUPERFAMILY	SSF75005		30	321	8.14E-64
ATCC64974_6800	b1d983db8c42ac4af08c01725c1cae3d	321	Pfam	PF04616	Glycosyl hydrolases family 43	32	319	4.1E-37
ATCC64974_6810	8c3ff6e36358dd0669059677ff525916	660	Pfam	PF11951	Fungal specific transcription factor domain	285	416	1.8E-14
ATCC64974_6810	8c3ff6e36358dd0669059677ff525916	660	SUPERFAMILY	SSF57701		20	81	1.97E-6
ATCC64974_6820	62f66640f4947211f836f561fd73ceaa	285	Pfam	PF13561	Enoyl-(Acyl carrier protein) reductase	46	278	6.3E-54
ATCC64974_6820	62f66640f4947211f836f561fd73ceaa	285	SUPERFAMILY	SSF51735		39	280	2.06E-62
ATCC64974_6830	2d8526a199090168c87c908bec0e8102	777	SUPERFAMILY	SSF48452		700	733	3.8E-9
ATCC64974_6830	2d8526a199090168c87c908bec0e8102	777	SUPERFAMILY	SSF48452		467	545	3.8E-9
ATCC64974_6830	2d8526a199090168c87c908bec0e8102	777	SUPERFAMILY	SSF53474		60	210	1.9E-18
ATCC64974_6830	2d8526a199090168c87c908bec0e8102	777	Pfam	PF13424	Tetratricopeptide repeat	465	538	1.6E-9
ATCC64974_6850	80abf2f4bf84ab2c56e7b4ed331cd454	638	SUPERFAMILY	SSF52151		60	573	3.14E-147
ATCC64974_6850	80abf2f4bf84ab2c56e7b4ed331cd454	638	Pfam	PF01735	Lysophospholipase catalytic domain	117	599	2.4E-201
ATCC64974_6870	71998338b896b9b4fa65e7bed7fbeddb	398	SUPERFAMILY	SSF51735		12	311	2.32E-19
ATCC64974_6870	71998338b896b9b4fa65e7bed7fbeddb	398	Pfam	PF07993	Male sterility protein	15	281	1.6E-34
ATCC64974_6880	7bc7cb5b091c50b263a2abf4ebbc26a6	525	SUPERFAMILY	SSF48264		67	522	1.57E-82
ATCC64974_6880	7bc7cb5b091c50b263a2abf4ebbc26a6	525	Pfam	PF00067	Cytochrome P450	56	487	1.7E-58
ATCC64974_6900	3f07a58afad1da7ea3a2c3025bb74e9d	2463	SUPERFAMILY	SSF51735		2088	2268	1.31E-33
ATCC64974_6900	3f07a58afad1da7ea3a2c3025bb74e9d	2463	SUPERFAMILY	SSF52151		679	776	2.51E-58
ATCC64974_6900	3f07a58afad1da7ea3a2c3025bb74e9d	2463	SUPERFAMILY	SSF52151		485	616	2.51E-58
ATCC64974_6900	3f07a58afad1da7ea3a2c3025bb74e9d	2463	SUPERFAMILY	SSF55048		614	666	4.32E-8
ATCC64974_6900	3f07a58afad1da7ea3a2c3025bb74e9d	2463	Pfam	PF08659	KR domain	2089	2263	7.0E-55
ATCC64974_6900	3f07a58afad1da7ea3a2c3025bb74e9d	2463	SUPERFAMILY	SSF53335		1362	1537	1.99E-31
ATCC64974_6900	3f07a58afad1da7ea3a2c3025bb74e9d	2463	Pfam	PF00698	Acyl transferase domain	486	803	5.1E-62
ATCC64974_6900	3f07a58afad1da7ea3a2c3025bb74e9d	2463	Pfam	PF13602	Zinc-binding dehydrogenase	1930	2064	8.0E-19
ATCC64974_6900	3f07a58afad1da7ea3a2c3025bb74e9d	2463	Pfam	PF16197	Ketoacyl-synthetase C-terminal extension	346	461	1.7E-22
ATCC64974_6900	3f07a58afad1da7ea3a2c3025bb74e9d	2463	Pfam	PF08242	Methyltransferase domain	1376	1481	2.1E-16
ATCC64974_6900	3f07a58afad1da7ea3a2c3025bb74e9d	2463	SUPERFAMILY	SSF47336		2408	2452	1.7E-5
ATCC64974_6900	3f07a58afad1da7ea3a2c3025bb74e9d	2463	Pfam	PF00109	Beta-ketoacyl synthase, N-terminal domain	20	263	2.0E-63
ATCC64974_6900	3f07a58afad1da7ea3a2c3025bb74e9d	2463	SUPERFAMILY	SSF51735		1851	2010	3.71E-36
ATCC64974_6900	3f07a58afad1da7ea3a2c3025bb74e9d	2463	SUPERFAMILY	SSF53901		16	328	1.17E-66
ATCC64974_6900	3f07a58afad1da7ea3a2c3025bb74e9d	2463	SUPERFAMILY	SSF50129		1752	1887	8.95E-21
ATCC64974_6900	3f07a58afad1da7ea3a2c3025bb74e9d	2463	Pfam	PF14765	Polyketide synthase dehydratase	858	1115	1.2E-57
ATCC64974_6910	ab9b984b605b3690fa9ba47879695334	324	Pfam	PF03619	Organic solute transporter Ostalpha	1	227	4.0E-46
ATCC64974_6920	116a8295d19ff058a511045040312337	756	SUPERFAMILY	SSF57701		13	68	3.48E-6
ATCC64974_6930	ee084bd20671c796f94ba669eed3eed6	590	Pfam	PF01565	FAD binding domain	117	262	1.0E-20
ATCC64974_6930	ee084bd20671c796f94ba669eed3eed6	590	Pfam	PF08031	Berberine and berberine like	526	563	1.4E-8
ATCC64974_6930	ee084bd20671c796f94ba669eed3eed6	590	SUPERFAMILY	SSF56176		50	295	2.48E-41
ATCC64974_6940	fd18e20a81a47c3cb11a4fbbc1b6a9aa	656	SUPERFAMILY	SSF48239		116	392	1.18E-78
ATCC64974_6940	fd18e20a81a47c3cb11a4fbbc1b6a9aa	656	Pfam	PF13243	Squalene-hopene cyclase C-terminal domain	402	645	9.0E-25
ATCC64974_6940	fd18e20a81a47c3cb11a4fbbc1b6a9aa	656	TIGRFAM	TIGR01787	squalene_cyclas: squalene/oxidosqualene cyclases	88	645	5.7E-127
ATCC64974_6940	fd18e20a81a47c3cb11a4fbbc1b6a9aa	656	Pfam	PF13249	Squalene-hopene cyclase N-terminal domain	96	380	1.5E-39
ATCC64974_6940	fd18e20a81a47c3cb11a4fbbc1b6a9aa	656	SUPERFAMILY	SSF48239		375	648	1.02E-54
ATCC64974_6950	dcd6203d3223628169f2573a9edaa091	448	Pfam	PF00067	Cytochrome P450	286	435	1.4E-21
ATCC64974_6950	dcd6203d3223628169f2573a9edaa091	448	SUPERFAMILY	SSF48264		34	435	1.57E-34
ATCC64974_6960	82c09b86270163dd93a712ed216ee492	469	Pfam	PF03055	Retinal pigment epithelial membrane protein	24	459	1.2E-80
ATCC64974_6970	240b467d998cb53f63d3ea7baab3609f	552	SUPERFAMILY	SSF55103		255	537	4.8E-20
ATCC64974_6970	240b467d998cb53f63d3ea7baab3609f	552	Pfam	PF01565	FAD binding domain	66	205	3.3E-28
ATCC64974_6970	240b467d998cb53f63d3ea7baab3609f	552	SUPERFAMILY	SSF56176		15	249	7.48E-48
ATCC64974_6980	0d6dec07a39c532fd4d9016e0d7e2251	257	SUPERFAMILY	SSF48264		2	255	8.25E-43
ATCC64974_6980	0d6dec07a39c532fd4d9016e0d7e2251	257	Pfam	PF00067	Cytochrome P450	7	254	2.9E-36
ATCC64974_6990	80c072b418fa2cf31d38488ee447941c	393	SUPERFAMILY	SSF51735		6	297	9.92E-11
ATCC64974_7000	48a990ba0b658067240610cbd4aae6ab	462	Pfam	PF00890	FAD binding domain	35	66	2.8E-5
ATCC64974_7000	48a990ba0b658067240610cbd4aae6ab	462	SUPERFAMILY	SSF51905		322	411	1.46E-43
ATCC64974_7000	48a990ba0b658067240610cbd4aae6ab	462	SUPERFAMILY	SSF51905		33	210	1.46E-43
ATCC64974_7010	1541b5750ec1703a373ba439791f2586	264	SUPERFAMILY	SSF81383		1	51	7.19E-7
ATCC64974_7010	1541b5750ec1703a373ba439791f2586	264	Pfam	PF12937	F-box-like	2	44	6.1E-7
ATCC64974_7090	fdaa89cde0d2c4a7f7a16a4120584c05	759	SUPERFAMILY	SSF57701		19	60	1.57E-8
ATCC64974_7090	fdaa89cde0d2c4a7f7a16a4120584c05	759	Pfam	PF00172	Fungal Zn(2)-Cys(6) binuclear cluster domain	28	58	7.3E-6
ATCC64974_7090	fdaa89cde0d2c4a7f7a16a4120584c05	759	Pfam	PF04082	Fungal specific transcription factor domain	309	405	4.0E-14
ATCC64974_7100	99273f3838293b5b23cc69894a194564	671	SUPERFAMILY	SSF54416		1	106	2.18E-20
ATCC64974_7100	99273f3838293b5b23cc69894a194564	671	Pfam	PF01179	Copper amine oxidase, enzyme domain	247	651	4.7E-165
ATCC64974_7100	99273f3838293b5b23cc69894a194564	671	SUPERFAMILY	SSF54416		109	228	4.25E-30
ATCC64974_7100	99273f3838293b5b23cc69894a194564	671	SUPERFAMILY	SSF49998		236	658	7.98E-161
ATCC64974_7110	276c4ab96244100ed2563ff2a6440811	481	Pfam	PF00024	PAN domain	402	430	1.0E-4
ATCC64974_7110	276c4ab96244100ed2563ff2a6440811	481	Pfam	PF02434	Fringe-like	190	268	1.2E-9
ATCC64974_7120	ae5a1bad3e29d3238f5e24ca655f6237	584	SUPERFAMILY	SSF50965		196	415	2.22E-15
ATCC64974_7120	ae5a1bad3e29d3238f5e24ca655f6237	584	Pfam	PF13854	Kelch motif	287	334	6.6E-11
ATCC64974_7120	ae5a1bad3e29d3238f5e24ca655f6237	584	SUPERFAMILY	SSF117281		22	243	1.22E-10
ATCC64974_7130	40d3f86c443561e651c88feef0ae774c	536	Pfam	PF11951	Fungal specific transcription factor domain	142	277	1.5E-7
ATCC64974_7140	3410941960d03d3455d9bdfdfff0286c	477	SUPERFAMILY	SSF53254		65	476	4.04E-63
ATCC64974_7150	f7e49dc4fb2ad4064c6598d9c97a87c0	548	SUPERFAMILY	SSF103473		278	452	4.97E-56
ATCC64974_7150	f7e49dc4fb2ad4064c6598d9c97a87c0	548	SUPERFAMILY	SSF103473		29	223	4.97E-56
ATCC64974_7150	f7e49dc4fb2ad4064c6598d9c97a87c0	548	Pfam	PF07690	Major Facilitator Superfamily	47	442	2.7E-41
ATCC64974_7160	04c77774fa2e2dbeb0345b0c33e62be5	72	SUPERFAMILY	SSF142897		6	66	2.48E-16
ATCC64974_7160	04c77774fa2e2dbeb0345b0c33e62be5	72	Pfam	PF06331	Transcription factor TFIIH complex subunit Tfb5	1	65	4.9E-24
ATCC64974_7170	e025ebd901c495aa59cf85a84d02d576	285	SUPERFAMILY	SSF49764		225	278	2.98E-6
ATCC64974_7180	34447acc7695845419e6962c49f14427	337	Pfam	PF04479	RTA1 like protein	69	318	3.2E-63
ATCC64974_7190	3141eb8a0aa1e45a0724422a9698f2da	2793	Pfam	PF00550	Phosphopantetheine attachment site	780	833	1.0E-6
ATCC64974_7190	3141eb8a0aa1e45a0724422a9698f2da	2793	Pfam	PF00550	Phosphopantetheine attachment site	2285	2346	1.1E-12
ATCC64974_7190	3141eb8a0aa1e45a0724422a9698f2da	2793	SUPERFAMILY	SSF56801		212	790	2.62E-134
ATCC64974_7190	3141eb8a0aa1e45a0724422a9698f2da	2793	SUPERFAMILY	SSF47336		2278	2349	1.57E-14
ATCC64974_7190	3141eb8a0aa1e45a0724422a9698f2da	2793	SUPERFAMILY	SSF52777		1475	1712	9.34E-46
ATCC64974_7190	3141eb8a0aa1e45a0724422a9698f2da	2793	SUPERFAMILY	SSF47336		772	834	1.44E-8
ATCC64974_7190	3141eb8a0aa1e45a0724422a9698f2da	2793	SUPERFAMILY	SSF56801		1707	2290	4.19E-127
ATCC64974_7190	3141eb8a0aa1e45a0724422a9698f2da	2793	Pfam	PF00501	AMP-binding enzyme	1749	2143	4.2E-78
ATCC64974_7190	3141eb8a0aa1e45a0724422a9698f2da	2793	Pfam	PF00501	AMP-binding enzyme	241	636	2.6E-79
ATCC64974_7190	3141eb8a0aa1e45a0724422a9698f2da	2793	SUPERFAMILY	SSF52777		856	1035	2.82E-13
ATCC64974_7190	3141eb8a0aa1e45a0724422a9698f2da	2793	SUPERFAMILY	SSF52777		2565	2784	5.89E-24
ATCC64974_7190	3141eb8a0aa1e45a0724422a9698f2da	2793	TIGRFAM	TIGR01733	AA-adenyl-dom: amino acid adenylation domain	1768	2166	5.5E-111
ATCC64974_7190	3141eb8a0aa1e45a0724422a9698f2da	2793	TIGRFAM	TIGR01733	AA-adenyl-dom: amino acid adenylation domain	261	658	4.7E-113
ATCC64974_7190	3141eb8a0aa1e45a0724422a9698f2da	2793	SUPERFAMILY	SSF52777		2362	2528	7.34E-27
ATCC64974_7190	3141eb8a0aa1e45a0724422a9698f2da	2793	Pfam	PF00668	Condensation domain	2369	2786	1.1E-30
ATCC64974_7190	3141eb8a0aa1e45a0724422a9698f2da	2793	Pfam	PF00668	Condensation domain	1298	1721	8.2E-44
ATCC64974_7190	3141eb8a0aa1e45a0724422a9698f2da	2793	Pfam	PF00668	Condensation domain	857	1166	7.8E-11
ATCC64974_7190	3141eb8a0aa1e45a0724422a9698f2da	2793	SUPERFAMILY	SSF52777		1294	1489	1.45E-31
ATCC64974_7200	da34c5e7d0c27d8f225c2b32d150aa65	947	SUPERFAMILY	SSF90123		257	561	1.31E-19
ATCC64974_7200	da34c5e7d0c27d8f225c2b32d150aa65	947	Pfam	PF00005	ABC transporter	624	756	7.5E-18
ATCC64974_7200	da34c5e7d0c27d8f225c2b32d150aa65	947	SUPERFAMILY	SSF52540		602	808	3.92E-40
ATCC64974_7210	ab88ec8c704f362d00e4a6b9c52a5f27	453	Pfam	PF00664	ABC transporter transmembrane region	11	128	3.9E-13
ATCC64974_7210	ab88ec8c704f362d00e4a6b9c52a5f27	453	Pfam	PF00005	ABC transporter	220	366	6.7E-32
ATCC64974_7210	ab88ec8c704f362d00e4a6b9c52a5f27	453	SUPERFAMILY	SSF52540		195	434	7.99E-66
ATCC64974_7210	ab88ec8c704f362d00e4a6b9c52a5f27	453	SUPERFAMILY	SSF90123		10	187	1.83E-27
ATCC64974_7220	ce5e187d486d448704bcddac4c25f496	298	SUPERFAMILY	SSF53474		3	151	1.49E-36
ATCC64974_7220	ce5e187d486d448704bcddac4c25f496	298	SUPERFAMILY	SSF53474		226	295	1.49E-36
ATCC64974_7220	ce5e187d486d448704bcddac4c25f496	298	Pfam	PF12697	Alpha/beta hydrolase family	31	292	6.4E-16
ATCC64974_7230	ed7de20942e723d6a3a66742bec7563b	2092	Pfam	PF13452	N-terminal half of MaoC dehydratase	1309	1425	6.0E-13
ATCC64974_7230	ed7de20942e723d6a3a66742bec7563b	2092	SUPERFAMILY	SSF52151		1999	2043	5.06E-29
ATCC64974_7230	ed7de20942e723d6a3a66742bec7563b	2092	SUPERFAMILY	SSF52151		1793	1869	5.06E-29
ATCC64974_7230	ed7de20942e723d6a3a66742bec7563b	2092	SUPERFAMILY	SSF52151		1686	1738	5.06E-29
ATCC64974_7230	ed7de20942e723d6a3a66742bec7563b	2092	SUPERFAMILY	SSF51412		597	862	1.33E-7
ATCC64974_7230	ed7de20942e723d6a3a66742bec7563b	2092	SUPERFAMILY	SSF54637		1306	1436	4.34E-8
ATCC64974_7230	ed7de20942e723d6a3a66742bec7563b	2092	SUPERFAMILY	SSF52151		442	526	5.49E-20
ATCC64974_7230	ed7de20942e723d6a3a66742bec7563b	2092	SUPERFAMILY	SSF52151		173	334	5.49E-20
ATCC64974_7230	ed7de20942e723d6a3a66742bec7563b	2092	Pfam	PF16073	Starter unit:ACP transacylase in aflatoxin biosynthesis	246	408	4.7E-8
ATCC64974_7230	ed7de20942e723d6a3a66742bec7563b	2092	Pfam	PF01575	MaoC like domain	1546	1664	6.9E-28
ATCC64974_7230	ed7de20942e723d6a3a66742bec7563b	2092	SUPERFAMILY	SSF54637		1568	1679	2.98E-19
ATCC64974_7230	ed7de20942e723d6a3a66742bec7563b	2092	Pfam	PF08354	Domain of unknown function (DUF1729)	1040	1096	9.9E-30
ATCC64974_7230	ed7de20942e723d6a3a66742bec7563b	2092	Pfam	PF00698	Acyl transferase domain	1687	2060	2.7E-73
ATCC64974_7240	1430f24c03a757a264bf703f0d349b5d	268	Pfam	PF13279	Thioesterase-like superfamily	79	198	5.2E-8
ATCC64974_7240	1430f24c03a757a264bf703f0d349b5d	268	SUPERFAMILY	SSF54637		67	212	3.96E-14
ATCC64974_7250	e8cab0e65ba5c98ec1d8dae7602d18bc	262	Pfam	PF03959	Serine hydrolase (FSH1)	14	223	2.4E-30
ATCC64974_7250	e8cab0e65ba5c98ec1d8dae7602d18bc	262	SUPERFAMILY	SSF53474		12	231	8.11E-19
ATCC64974_7260	440ebb23df21e3350bac78930792ff81	461	Pfam	PF02458	Transferase family	131	452	4.7E-19
ATCC64974_7270	b88c94840592fd6a0f579860a873432a	338	SUPERFAMILY	SSF51735		6	334	4.1E-57
ATCC64974_7270	b88c94840592fd6a0f579860a873432a	338	Pfam	PF01370	NAD dependent epimerase/dehydratase family	8	259	9.1E-20
ATCC64974_7280	ccedd75ad0373cb2e0e64a2e002d27c9	539	SUPERFAMILY	SSF56801		17	534	9.29E-119
ATCC64974_7280	ccedd75ad0373cb2e0e64a2e002d27c9	539	Pfam	PF00501	AMP-binding enzyme	23	441	9.1E-80
ATCC64974_7280	ccedd75ad0373cb2e0e64a2e002d27c9	539	Pfam	PF13193	AMP-binding enzyme C-terminal domain	449	525	6.4E-16
ATCC64974_7290	5e43122b7e1d8028afebe6f6b2962017	493	Pfam	PF01565	FAD binding domain	64	197	3.5E-17
ATCC64974_7290	5e43122b7e1d8028afebe6f6b2962017	493	Pfam	PF08031	Berberine and berberine like	442	485	4.7E-6
ATCC64974_7290	5e43122b7e1d8028afebe6f6b2962017	493	SUPERFAMILY	SSF56176		40	226	1.12E-37
ATCC64974_7300	2320d376a00110a9d83ba47e45862102	443	SUPERFAMILY	SSF54373		197	299	4.32E-12
ATCC64974_7300	2320d376a00110a9d83ba47e45862102	443	Pfam	PF01494	FAD binding domain	145	347	1.3E-11
ATCC64974_7300	2320d376a00110a9d83ba47e45862102	443	SUPERFAMILY	SSF51905		7	183	7.77E-45
ATCC64974_7300	2320d376a00110a9d83ba47e45862102	443	SUPERFAMILY	SSF51905		294	401	7.77E-45
ATCC64974_7310	5bfea38732cddb52d2c66c3b35b77674	509	SUPERFAMILY	SSF48264		28	482	2.1E-80
ATCC64974_7310	5bfea38732cddb52d2c66c3b35b77674	509	Pfam	PF00067	Cytochrome P450	426	501	1.4E-12
ATCC64974_7310	5bfea38732cddb52d2c66c3b35b77674	509	Pfam	PF00067	Cytochrome P450	58	408	4.0E-52
ATCC64974_7320	83c2c723e6a7308e2f3c8c148534ebd7	2570	Pfam	PF02801	Beta-ketoacyl synthase, C-terminal domain	626	741	7.3E-28
ATCC64974_7320	83c2c723e6a7308e2f3c8c148534ebd7	2570	SUPERFAMILY	SSF53901		370	735	4.99E-74
ATCC64974_7320	83c2c723e6a7308e2f3c8c148534ebd7	2570	SUPERFAMILY	SSF47336		1606	1681	6.81E-14
ATCC64974_7320	83c2c723e6a7308e2f3c8c148534ebd7	2570	Pfam	PF07993	Male sterility protein	2193	2438	3.5E-23
ATCC64974_7320	83c2c723e6a7308e2f3c8c148534ebd7	2570	Pfam	PF00698	Acyl transferase domain	902	1033	6.6E-10
ATCC64974_7320	83c2c723e6a7308e2f3c8c148534ebd7	2570	SUPERFAMILY	SSF53335		1931	2110	7.05E-23
ATCC64974_7320	83c2c723e6a7308e2f3c8c148534ebd7	2570	Pfam	PF00550	Phosphopantetheine attachment site	1613	1676	5.1E-9
ATCC64974_7320	83c2c723e6a7308e2f3c8c148534ebd7	2570	SUPERFAMILY	SSF52151		1055	1156	1.83E-43
ATCC64974_7320	83c2c723e6a7308e2f3c8c148534ebd7	2570	SUPERFAMILY	SSF52151		898	1023	1.83E-43
ATCC64974_7320	83c2c723e6a7308e2f3c8c148534ebd7	2570	SUPERFAMILY	SSF51735		2191	2507	3.61E-32
ATCC64974_7320	83c2c723e6a7308e2f3c8c148534ebd7	2570	Pfam	PF00109	Beta-ketoacyl synthase, N-terminal domain	373	617	2.3E-72
ATCC64974_7320	83c2c723e6a7308e2f3c8c148534ebd7	2570	Pfam	PF16073	Starter unit:ACP transacylase in aflatoxin biosynthesis	95	231	6.3E-11
ATCC64974_7320	83c2c723e6a7308e2f3c8c148534ebd7	2570	Pfam	PF08242	Methyltransferase domain	1955	2056	1.1E-10
ATCC64974_7330	9c5259c55575c1b1e79ba2b93be8ae0d	523	SUPERFAMILY	SSF57701		18	64	1.7E-9
ATCC64974_7330	9c5259c55575c1b1e79ba2b93be8ae0d	523	Pfam	PF00172	Fungal Zn(2)-Cys(6) binuclear cluster domain	26	56	6.6E-7
ATCC64974_7330	9c5259c55575c1b1e79ba2b93be8ae0d	523	Pfam	PF04082	Fungal specific transcription factor domain	132	313	4.2E-9
ATCC64974_7340	bdc312e9f09e18426ba63a266f10ece9	346	Pfam	PF00107	Zinc-binding dehydrogenase	173	248	3.8E-11
ATCC64974_7340	bdc312e9f09e18426ba63a266f10ece9	346	SUPERFAMILY	SSF51735		123	242	1.54E-22
ATCC64974_7340	bdc312e9f09e18426ba63a266f10ece9	346	Pfam	PF08240	Alcohol dehydrogenase GroES-like domain	29	95	3.5E-9
ATCC64974_7340	bdc312e9f09e18426ba63a266f10ece9	346	SUPERFAMILY	SSF50129		6	174	7.76E-34
ATCC64974_7350	be882c4070d1f490bbc6a435537ec8e3	202	Pfam	PF03928	Haem-degrading	30	186	6.2E-28
ATCC64974_7350	be882c4070d1f490bbc6a435537ec8e3	202	SUPERFAMILY	SSF143744		21	190	1.44E-13
ATCC64974_7360	88368454fce1df425532f5d6bc00ed84	468	Pfam	PF07690	Major Facilitator Superfamily	47	407	6.5E-33
ATCC64974_7360	88368454fce1df425532f5d6bc00ed84	468	SUPERFAMILY	SSF103473		31	456	4.58E-45
ATCC64974_7370	c670859a4441e0cadbb123850ce4a9d1	489	SUPERFAMILY	SSF56176		42	226	5.82E-45
ATCC64974_7370	c670859a4441e0cadbb123850ce4a9d1	489	Pfam	PF08031	Berberine and berberine like	445	487	2.7E-5
ATCC64974_7370	c670859a4441e0cadbb123850ce4a9d1	489	Pfam	PF01565	FAD binding domain	64	197	4.0E-23
ATCC64974_7380	d911e683fbb03ad583eb06bae0344024	2577	SUPERFAMILY	SSF50129		1895	2013	1.67E-22
ATCC64974_7380	d911e683fbb03ad583eb06bae0344024	2577	Pfam	PF00109	Beta-ketoacyl synthase, N-terminal domain	9	111	3.9E-22
ATCC64974_7380	d911e683fbb03ad583eb06bae0344024	2577	Pfam	PF00109	Beta-ketoacyl synthase, N-terminal domain	128	277	2.2E-42
ATCC64974_7380	d911e683fbb03ad583eb06bae0344024	2577	Pfam	PF08242	Methyltransferase domain	1483	1592	3.7E-19
ATCC64974_7380	d911e683fbb03ad583eb06bae0344024	2577	SUPERFAMILY	SSF52151		596	725	4.19E-47
ATCC64974_7380	d911e683fbb03ad583eb06bae0344024	2577	SUPERFAMILY	SSF52151		794	901	4.19E-47
ATCC64974_7380	d911e683fbb03ad583eb06bae0344024	2577	Pfam	PF08659	KR domain	2222	2393	7.2E-60
ATCC64974_7380	d911e683fbb03ad583eb06bae0344024	2577	SUPERFAMILY	SSF47336		2504	2569	1.22E-9
ATCC64974_7380	d911e683fbb03ad583eb06bae0344024	2577	Pfam	PF00107	Zinc-binding dehydrogenase	2024	2126	2.0E-16
ATCC64974_7380	d911e683fbb03ad583eb06bae0344024	2577	SUPERFAMILY	SSF51735		2219	2441	3.64E-36
ATCC64974_7380	d911e683fbb03ad583eb06bae0344024	2577	SUPERFAMILY	SSF51735		1985	2145	2.49E-40
ATCC64974_7380	d911e683fbb03ad583eb06bae0344024	2577	Pfam	PF14765	Polyketide synthase dehydratase	991	1295	1.1E-63
ATCC64974_7380	d911e683fbb03ad583eb06bae0344024	2577	Pfam	PF02801	Beta-ketoacyl synthase, C-terminal domain	286	402	4.6E-37
ATCC64974_7380	d911e683fbb03ad583eb06bae0344024	2577	SUPERFAMILY	SSF53335		1475	1653	1.88E-32
ATCC64974_7380	d911e683fbb03ad583eb06bae0344024	2577	SUPERFAMILY	SSF55048		727	793	1.16E-11
ATCC64974_7380	d911e683fbb03ad583eb06bae0344024	2577	Pfam	PF00550	Phosphopantetheine attachment site	2507	2569	7.4E-10
ATCC64974_7380	d911e683fbb03ad583eb06bae0344024	2577	Pfam	PF00698	Acyl transferase domain	598	865	7.1E-39
ATCC64974_7380	d911e683fbb03ad583eb06bae0344024	2577	Pfam	PF16197	Ketoacyl-synthetase C-terminal extension	405	540	5.9E-11
ATCC64974_7380	d911e683fbb03ad583eb06bae0344024	2577	SUPERFAMILY	SSF53901		7	398	4.49E-87
ATCC64974_7380	d911e683fbb03ad583eb06bae0344024	2577	SUPERFAMILY	SSF53901		430	451	4.49E-87
ATCC64974_7390	8221b62f787d948df35e15bcd0b69a14	277	Pfam	PF04479	RTA1 like protein	50	249	4.6E-18
ATCC64974_7400	0f2c426f3f8b2edecf24950dc5bf7585	431	SUPERFAMILY	SSF48264		2	425	1.09E-94
ATCC64974_7400	0f2c426f3f8b2edecf24950dc5bf7585	431	Pfam	PF00067	Cytochrome P450	3	421	2.4E-71
ATCC64974_7410	71a85cb0aff220501a880564dc8bfc99	350	Pfam	PF02894	Oxidoreductase family, C-terminal alpha/beta domain	170	219	5.7E-6
ATCC64974_7410	71a85cb0aff220501a880564dc8bfc99	350	SUPERFAMILY	SSF55347		137	299	5.72E-26
ATCC64974_7410	71a85cb0aff220501a880564dc8bfc99	350	SUPERFAMILY	SSF51735		3	157	2.73E-38
ATCC64974_7410	71a85cb0aff220501a880564dc8bfc99	350	Pfam	PF01408	Oxidoreductase family, NAD-binding Rossmann fold	7	120	1.7E-21
ATCC64974_7420	2d5caf4e744b7b5ed93b0407e7e6142c	372	Pfam	PF01063	Amino-transferase class IV	63	305	1.1E-21
ATCC64974_7420	2d5caf4e744b7b5ed93b0407e7e6142c	372	SUPERFAMILY	SSF56752		7	340	5.89E-73
ATCC64974_7430	c216d19b1df4cbaa6493d019582444e4	460	SUPERFAMILY	SSF48264		2	418	1.1E-80
ATCC64974_7430	c216d19b1df4cbaa6493d019582444e4	460	Pfam	PF00067	Cytochrome P450	1	417	2.9E-59
ATCC64974_7440	0ed536672356321c0f34be7ba147db06	1626	SUPERFAMILY	SSF53901		1250	1318	9.87E-33
ATCC64974_7440	0ed536672356321c0f34be7ba147db06	1626	SUPERFAMILY	SSF53901		1415	1544	9.87E-33
ATCC64974_7440	0ed536672356321c0f34be7ba147db06	1626	SUPERFAMILY	SSF52151		19	69	1.31E-7
ATCC64974_7440	0ed536672356321c0f34be7ba147db06	1626	Pfam	PF00109	Beta-ketoacyl synthase, N-terminal domain	1071	1280	1.4E-22
ATCC64974_7440	0ed536672356321c0f34be7ba147db06	1626	SUPERFAMILY	SSF51735		569	823	2.55E-13
ATCC64974_7440	0ed536672356321c0f34be7ba147db06	1626	SUPERFAMILY	SSF53901		1025	1289	2.68E-31
ATCC64974_7440	0ed536672356321c0f34be7ba147db06	1626	Pfam	PF02801	Beta-ketoacyl synthase, C-terminal domain	1415	1504	9.8E-11
ATCC64974_7450	7c5118725388342573eaa85ca7a0e9bf	743	Pfam	PF00350	Dynamin family	43	231	3.9E-36
ATCC64974_7450	7c5118725388342573eaa85ca7a0e9bf	743	SUPERFAMILY	SSF52540		21	329	1.68E-60
ATCC64974_7450	7c5118725388342573eaa85ca7a0e9bf	743	Pfam	PF01031	Dynamin central region	247	534	4.7E-27
ATCC64974_7460	5ba6730d332d9508d9050b75f13ae208	253	Pfam	PF12872	OST-HTH/LOTUS domain	177	237	9.7E-12
ATCC64974_7460	5ba6730d332d9508d9050b75f13ae208	253	Pfam	PF01936	NYN domain	8	141	4.1E-35
ATCC64974_7470	5a7145f8dbe543106758d91557cdc88e	281	SUPERFAMILY	SSF52096		18	279	4.56E-67
ATCC64974_7470	5a7145f8dbe543106758d91557cdc88e	281	Pfam	PF00378	Enoyl-CoA hydratase/isomerase	18	279	1.2E-37
ATCC64974_7480	d5f072bdbc02b024dbaef5452d027731	1197	Pfam	PF05199	GMC oxidoreductase	499	567	1.9E-11
ATCC64974_7480	d5f072bdbc02b024dbaef5452d027731	1197	SUPERFAMILY	SSF53474		836	1003	1.43E-17
ATCC64974_7480	d5f072bdbc02b024dbaef5452d027731	1197	SUPERFAMILY	SSF53474		1057	1185	1.43E-17
ATCC64974_7480	d5f072bdbc02b024dbaef5452d027731	1197	Pfam	PF00732	GMC oxidoreductase	26	308	2.4E-5
ATCC64974_7480	d5f072bdbc02b024dbaef5452d027731	1197	SUPERFAMILY	SSF51905		505	575	5.7E-36
ATCC64974_7480	d5f072bdbc02b024dbaef5452d027731	1197	SUPERFAMILY	SSF51905		14	326	5.7E-36
ATCC64974_7480_t2	e5fe9945684950f5a9458ca1a8b54d73	560	SUPERFAMILY	SSF53474		420	548	2.24E-18
ATCC64974_7480_t2	e5fe9945684950f5a9458ca1a8b54d73	560	SUPERFAMILY	SSF53474		198	366	2.24E-18
ATCC64974_7510	fe59e31bbf386ba883be042067a8755b	866	Pfam	PF00975	Thioesterase domain	614	849	3.5E-24
ATCC64974_7510	fe59e31bbf386ba883be042067a8755b	866	Pfam	PF08242	Methyltransferase domain	415	512	6.3E-11
ATCC64974_7510	fe59e31bbf386ba883be042067a8755b	866	SUPERFAMILY	SSF53474		598	853	4.27E-41
ATCC64974_7510	fe59e31bbf386ba883be042067a8755b	866	SUPERFAMILY	SSF53335		404	574	2.43E-22
ATCC64974_7510	fe59e31bbf386ba883be042067a8755b	866	Pfam	PF00550	Phosphopantetheine attachment site	112	173	4.6E-9
ATCC64974_7510	fe59e31bbf386ba883be042067a8755b	866	SUPERFAMILY	SSF47336		108	191	2.49E-12
ATCC64974_7520	339bb1bf5ba2f1c3ca1f9904a989e787	835	Pfam	PF00857	Isochorismatase family	18	233	5.8E-23
ATCC64974_7520	339bb1bf5ba2f1c3ca1f9904a989e787	835	SUPERFAMILY	SSF51197		381	590	3.85E-46
ATCC64974_7520	339bb1bf5ba2f1c3ca1f9904a989e787	835	Pfam	PF13532	2OG-Fe(II) oxygenase superfamily	405	588	1.1E-24
ATCC64974_7520	339bb1bf5ba2f1c3ca1f9904a989e787	835	SUPERFAMILY	SSF47616		767	834	4.04E-11
ATCC64974_7520	339bb1bf5ba2f1c3ca1f9904a989e787	835	SUPERFAMILY	SSF52499		7	77	3.14E-35
ATCC64974_7520	339bb1bf5ba2f1c3ca1f9904a989e787	835	SUPERFAMILY	SSF52499		117	245	3.14E-35
ATCC64974_7520	339bb1bf5ba2f1c3ca1f9904a989e787	835	Pfam	PF13410	Glutathione S-transferase, C-terminal domain	766	820	7.3E-7
ATCC64974_7530	19dff34848fe1fdd268a12ce282acbf1	546	Pfam	PF04037	Domain of unknown function (DUF382)	129	254	5.1E-60
ATCC64974_7530	19dff34848fe1fdd268a12ce282acbf1	546	Pfam	PF04046	PSP	263	308	3.0E-20
ATCC64974_7540	08150c8076d519f234eb652f8c03099d	107	Pfam	PF08293	Mitochondrial ribosomal subunit S27	5	93	4.7E-30
ATCC64974_7550	24aca6f6b8f36e0aa75aacea7d1b5ea7	359	SUPERFAMILY	SSF69065		120	261	5.93E-27
ATCC64974_7550	24aca6f6b8f36e0aa75aacea7d1b5ea7	359	SUPERFAMILY	SSF54768		268	352	4.83E-9
ATCC64974_7550	24aca6f6b8f36e0aa75aacea7d1b5ea7	359	Pfam	PF00636	Ribonuclease III domain	150	237	2.1E-14
ATCC64974_7560	24eb7a1f0461abad359811bb552fa75b	213	Pfam	PF00810	ER lumen protein retaining receptor	28	170	6.6E-56
ATCC64974_7580	188cb234fa26d784280dc227d9b3f588	379	SUPERFAMILY	SSF58022		157	223	1.12E-13
ATCC64974_7580	188cb234fa26d784280dc227d9b3f588	379	Pfam	PF06632	DNA double-strand break repair and V(D)J recombination protein XRCC4	106	291	2.0E-10
ATCC64974_7590	bd76e3f08d17c8370660a92742958c5c	737	SUPERFAMILY	SSF54292		34	106	2.35E-18
ATCC64974_7590	bd76e3f08d17c8370660a92742958c5c	737	Pfam	PF09326	NADH-ubiquinone oxidoreductase subunit G, C-terminal	661	711	1.7E-18
ATCC64974_7590	bd76e3f08d17c8370660a92742958c5c	737	SUPERFAMILY	SSF53706		247	658	3.14E-90
ATCC64974_7590	bd76e3f08d17c8370660a92742958c5c	737	Pfam	PF13510	2Fe-2S iron-sulfur cluster binding domain	32	108	4.4E-20
ATCC64974_7590	bd76e3f08d17c8370660a92742958c5c	737	Pfam	PF00384	Molybdopterin oxidoreductase	305	630	3.9E-70
ATCC64974_7590	bd76e3f08d17c8370660a92742958c5c	737	TIGRFAM	TIGR01973	NuoG: NADH dehydrogenase (quinone), G subunit	36	627	3.6E-214
ATCC64974_7590	bd76e3f08d17c8370660a92742958c5c	737	SUPERFAMILY	SSF54862		107	245	2.59E-37
ATCC64974_7590	bd76e3f08d17c8370660a92742958c5c	737	Pfam	PF10588	NADH-ubiquinone oxidoreductase-G iron-sulfur binding region	115	152	1.7E-17
ATCC64974_7600	d0055f8fe1d4685288e3601cea790edc	550	Pfam	PF03151	Triose-phosphate Transporter family	128	449	2.7E-60
ATCC64974_7610	8d2d51f295626bbbcdb9260d20b7c0e5	320	Pfam	PF04056	Ssl1-like	97	294	1.6E-75
ATCC64974_7610	8d2d51f295626bbbcdb9260d20b7c0e5	320	SUPERFAMILY	SSF53300		87	252	5.38E-18
ATCC64974_7620	18ac7d8eca4c64b21bfc8dd16a15ab9b	881	SUPERFAMILY	SSF55486		231	479	2.34E-91
ATCC64974_7620	18ac7d8eca4c64b21bfc8dd16a15ab9b	881	SUPERFAMILY	SSF63737		9	218	4.18E-51
ATCC64974_7620	18ac7d8eca4c64b21bfc8dd16a15ab9b	881	Pfam	PF01433	Peptidase family M1 domain	234	468	3.6E-91
ATCC64974_7620	18ac7d8eca4c64b21bfc8dd16a15ab9b	881	Pfam	PF11838	ERAP1-like C-terminal domain	544	858	1.8E-87
ATCC64974_7630	29545f1bf4e5d9cb6392617dec539326	201	SUPERFAMILY	SSF52540		4	181	3.02E-67
ATCC64974_7630	29545f1bf4e5d9cb6392617dec539326	201	TIGRFAM	TIGR00231	small_GTP: small GTP-binding protein domain	7	164	2.5E-35
ATCC64974_7630	29545f1bf4e5d9cb6392617dec539326	201	Pfam	PF00071	Ras family	10	170	1.1E-65
ATCC64974_7640	2dd6f9ca2c495ca00aa1b37a55e91833	325	Pfam	PF00153	Mitochondrial carrier protein	121	222	9.4E-17
ATCC64974_7640	2dd6f9ca2c495ca00aa1b37a55e91833	325	Pfam	PF00153	Mitochondrial carrier protein	23	110	3.7E-17
ATCC64974_7640	2dd6f9ca2c495ca00aa1b37a55e91833	325	Pfam	PF00153	Mitochondrial carrier protein	231	313	6.3E-16
ATCC64974_7640	2dd6f9ca2c495ca00aa1b37a55e91833	325	SUPERFAMILY	SSF103506		22	308	9.68E-65
ATCC64974_7650	42e147e5dae8b080726c6cdc31674fd2	1091	SUPERFAMILY	SSF50978		657	855	4.45E-24
ATCC64974_7650	42e147e5dae8b080726c6cdc31674fd2	1091	SUPERFAMILY	SSF50978		441	497	4.45E-24
ATCC64974_7650	42e147e5dae8b080726c6cdc31674fd2	1091	SUPERFAMILY	SSF50978		526	594	4.45E-24
ATCC64974_7670	1a0a98a4cdf6c9cf950f30a62a23bf12	277	Pfam	PF09430	Protein of unknown function (DUF2012)	38	182	2.0E-38
ATCC64974_7680	58dcc15609d37bd18cd296437bfb7959	708	SUPERFAMILY	SSF56801		40	363	2.09E-98
ATCC64974_7680	58dcc15609d37bd18cd296437bfb7959	708	SUPERFAMILY	SSF56801		410	606	2.09E-98
ATCC64974_7680	58dcc15609d37bd18cd296437bfb7959	708	SUPERFAMILY	SSF56801		635	697	2.09E-98
ATCC64974_7680	58dcc15609d37bd18cd296437bfb7959	708	Pfam	PF00501	AMP-binding enzyme	91	555	4.8E-83
ATCC64974_7690	b22190de242709ddad89916d07f1f52a	563	TIGRFAM	TIGR00913	2A0310: amino acid permease (yeast)	57	526	2.5E-182
ATCC64974_7690	b22190de242709ddad89916d07f1f52a	563	Pfam	PF00324	Amino acid permease	64	524	2.6E-136
ATCC64974_7700	ab75a37baa409bed73f1fc12d5d5cee3	170	Pfam	PF01284	Membrane-associating domain	11	121	4.6E-20
ATCC64974_7710	f8508fa101dd83d541d9697fb9594953	433	TIGRFAM	TIGR01326	OAH_OAS_sulfhy: O-acetylhomoserine aminocarboxypropyltransferase/cysteine synthase	8	428	9.3E-202
ATCC64974_7710	f8508fa101dd83d541d9697fb9594953	433	Pfam	PF01053	Cys/Met metabolism PLP-dependent enzyme	10	428	2.3E-147
ATCC64974_7710	f8508fa101dd83d541d9697fb9594953	433	SUPERFAMILY	SSF53383		8	428	1.05E-123
ATCC64974_7720	3f2da80cad377fec62379a5598010871	740	SUPERFAMILY	SSF48464		3	153	5.49E-17
ATCC64974_7720	3f2da80cad377fec62379a5598010871	740	Pfam	PF00076	RNA recognition motif. (a.k.a. RRM, RBD, or RNP domain)	510	570	2.9E-5
ATCC64974_7720	3f2da80cad377fec62379a5598010871	740	SUPERFAMILY	SSF54928		448	574	1.76E-13
ATCC64974_7720	3f2da80cad377fec62379a5598010871	740	Pfam	PF04818	RNA polymerase II-binding domain.	61	135	4.9E-9
ATCC64974_7730	59c3e73902d6a3acb9d0bac8717c9d42	474	SUPERFAMILY	SSF48256		40	468	5.89E-142
ATCC64974_7730	59c3e73902d6a3acb9d0bac8717c9d42	474	TIGRFAM	TIGR01793	cit_synth_euk: citrate (Si)-synthase, eukaryotic	40	465	3.3E-254
ATCC64974_7730	59c3e73902d6a3acb9d0bac8717c9d42	474	Pfam	PF00285	Citrate synthase, C-terminal domain	80	459	2.6E-100
ATCC64974_7740	92aefabed608317dab7733d6c55eb992	316	SUPERFAMILY	SSF103506		19	296	2.09E-42
ATCC64974_7740	92aefabed608317dab7733d6c55eb992	316	Pfam	PF00153	Mitochondrial carrier protein	214	305	2.0E-12
ATCC64974_7740	92aefabed608317dab7733d6c55eb992	316	Pfam	PF00153	Mitochondrial carrier protein	128	198	4.0E-6
ATCC64974_7750	c05b03ee073fbae8cdfaf23ee1f79055	458	Pfam	PF00675	Insulinase (Peptidase family M16)	56	188	2.8E-19
ATCC64974_7750	c05b03ee073fbae8cdfaf23ee1f79055	458	SUPERFAMILY	SSF63411		45	246	1.6E-26
ATCC64974_7750	c05b03ee073fbae8cdfaf23ee1f79055	458	Pfam	PF05193	Peptidase M16 inactive domain	201	376	4.6E-8
ATCC64974_7750	c05b03ee073fbae8cdfaf23ee1f79055	458	SUPERFAMILY	SSF63411		424	454	3.12E-31
ATCC64974_7750	c05b03ee073fbae8cdfaf23ee1f79055	458	SUPERFAMILY	SSF63411		253	395	3.12E-31
ATCC64974_7760	7e361e135007d424d70616e57711dfdc	627	Pfam	PF08221	RNA polymerase III subunit RPC82 helix-turn-helix domain	8	64	3.2E-10
ATCC64974_7760	7e361e135007d424d70616e57711dfdc	627	SUPERFAMILY	SSF46785		465	546	2.22E-5
ATCC64974_7760	7e361e135007d424d70616e57711dfdc	627	Pfam	PF05645	RNA polymerase III subunit RPC82	170	460	9.3E-23
ATCC64974_7770	11dd28c32040ad69fbd9bc1fb1834497	730	SUPERFAMILY	SSF47459		592	620	1.96E-13
ATCC64974_7770	11dd28c32040ad69fbd9bc1fb1834497	730	SUPERFAMILY	SSF47459		650	686	1.96E-13
ATCC64974_7770	11dd28c32040ad69fbd9bc1fb1834497	730	Pfam	PF00010	Helix-loop-helix DNA-binding domain	593	673	1.5E-16
ATCC64974_7780	c9119a294f32d15a86efd616663d9a86	723	SUPERFAMILY	SSF52540		387	476	3.57E-14
ATCC64974_7780	c9119a294f32d15a86efd616663d9a86	723	SUPERFAMILY	SSF52540		235	292	3.57E-14
ATCC64974_7780	c9119a294f32d15a86efd616663d9a86	723	SUPERFAMILY	SSF52540		335	346	3.57E-14
ATCC64974_7780	c9119a294f32d15a86efd616663d9a86	723	Pfam	PF00735	Septin	236	475	1.2E-6
ATCC64974_7790	ba86e55dad1e9765499238067d1d13fc	702	Pfam	PF02518	Histidine kinase-, DNA gyrase B-, and HSP90-like ATPase	26	180	1.4E-14
ATCC64974_7790	ba86e55dad1e9765499238067d1d13fc	702	SUPERFAMILY	SSF55874		4	209	6.68E-75
ATCC64974_7790	ba86e55dad1e9765499238067d1d13fc	702	SUPERFAMILY	SSF54211		266	521	4.55E-104
ATCC64974_7790	ba86e55dad1e9765499238067d1d13fc	702	SUPERFAMILY	SSF110942		544	666	5.62E-32
ATCC64974_7790	ba86e55dad1e9765499238067d1d13fc	702	Pfam	PF00183	Hsp90 protein	183	692	2.4E-224
ATCC64974_7800	8161f8ac806ea61d9d45f0ccfc83a77f	537	SUPERFAMILY	SSF54427		58	176	1.56E-36
ATCC64974_7800	8161f8ac806ea61d9d45f0ccfc83a77f	537	Pfam	PF02136	Nuclear transport factor 2 (NTF2) domain	61	176	7.5E-27
ATCC64974_7800	8161f8ac806ea61d9d45f0ccfc83a77f	537	Pfam	PF00076	RNA recognition motif. (a.k.a. RRM, RBD, or RNP domain)	408	465	3.5E-8
ATCC64974_7800	8161f8ac806ea61d9d45f0ccfc83a77f	537	SUPERFAMILY	SSF54928		404	508	4.07E-15
ATCC64974_7820	43721a0ba766ae96296adb87d5f326e0	505	SUPERFAMILY	SSF48452		52	175	1.41E-7
ATCC64974_7830	365b43266b1337a883e2cdcbf99359d3	223	Pfam	PF03980	Nnf1	69	173	1.3E-34
ATCC64974_7840	6961e0b559123cedbbc3b3bbd841599a	389	Pfam	PF00069	Protein kinase domain	70	352	2.4E-75
ATCC64974_7840	6961e0b559123cedbbc3b3bbd841599a	389	SUPERFAMILY	SSF56112		66	356	1.97E-99
ATCC64974_7850	77a411e0c40f698414bdfa13a5610b4d	407	Pfam	PF02146	Sir2 family	85	339	1.3E-29
ATCC64974_7850	77a411e0c40f698414bdfa13a5610b4d	407	SUPERFAMILY	SSF52467		249	269	7.48E-60
ATCC64974_7850	77a411e0c40f698414bdfa13a5610b4d	407	SUPERFAMILY	SSF52467		76	202	7.48E-60
ATCC64974_7850	77a411e0c40f698414bdfa13a5610b4d	407	SUPERFAMILY	SSF52467		298	371	7.48E-60
ATCC64974_7860	90821ffdf50606ba9317f734ea6412bf	385	Pfam	PF04193	PQ loop repeat	14	72	4.1E-21
ATCC64974_7860	90821ffdf50606ba9317f734ea6412bf	385	Pfam	PF04193	PQ loop repeat	266	320	1.1E-19
ATCC64974_7870	862c17c43da47c44c1f40defdbebf01d	462	Pfam	PF05002	SGS domain	358	461	3.5E-28
ATCC64974_7870	862c17c43da47c44c1f40defdbebf01d	462	SUPERFAMILY	SSF48452		6	97	3.8E-7
ATCC64974_7870	862c17c43da47c44c1f40defdbebf01d	462	Pfam	PF04969	CS domain	233	310	2.5E-16
ATCC64974_7870	862c17c43da47c44c1f40defdbebf01d	462	SUPERFAMILY	SSF49764		219	329	6.02E-33
ATCC64974_7880	6ce6f551d0cf07559ba2f20689c2b2cc	735	SUPERFAMILY	SSF48239		107	388	2.51E-97
ATCC64974_7880	6ce6f551d0cf07559ba2f20689c2b2cc	735	Pfam	PF13249	Squalene-hopene cyclase N-terminal domain	91	383	2.7E-40
[truncated: 25,706 more rows]
